# Supplementary material for: Methyl 2-(8a-hy­droxy-4a-methyl-8-methyl­enedeca­hydro­naphthalen-2-yl)acrylate
Source: Acta Crystallogr Sect E Struct Rep Online. 2011 Dec 17;68(Pt 1):o165. doi: 10.1107/S1600536811053712 (PMC3254506; doi:10.1107/S1600536811053712)
Supplement: Supplementary file 1 [file e-68-0o165-sup1.cif]

##############################################################################
#                                                                            #
# This CIF contains the data in a paper accepted for publication in          #
# Acta Crystallographica Section E. It conforms to the requirements of       #
# Notes for Authors for Acta Crystallographica Section E, and has been       #
# peer reviewed under the auspices of the IUCr Commission on Journals.       #
#                                                                            #
# Full details of the Crystallographic Information File format               #
# are given in the paper "The Crystallographic Information File (CIF):       #
# a New Standard Archive File for Crystallography" by S. R. Hall, F. H.      #
# Allen and I. D. Brown [Acta Cryst. (1991), A47, 655-685].                  #
#                                                                            #
# The current version of the core CIF dictionary is obtainable from          #
# ftp://ftp.iucr.org/pub/cif_core.dic.                                       #
#                                                                            #
# Software is freely available for graphical display of the structure(s)     #
# in this CIF. For information consult the CIF software page                 #
# http://www.iucr.org/resources/cif/software.                                #
#                                                                            #
# This file may be used for bona fide research purposes within the           #
# scientific community so long as proper attribution is given to the journal # 
# article from which it was obtained.                                        #
#                                                                            #
##############################################################################
data_I
_audit_creation_method     SHELXL-97
_chemical_name_systematic
;
Methyl 2-(8a-hydroxy-4a-methyl-8-methylenedecahydronaphthalen-2-yl)acrylate
;
_chemical_name_common     ?
_chemical_formula_moiety     'C16 H24 O3'
_chemical_formula_sum     'C16 H24 O3'
_chemical_formula_iupac     'C16 H24 O3'
_chemical_formula_weight     264.35
_chemical_melting_point     ?
_symmetry_cell_setting     orthorhombic
_symmetry_space_group_name_H-M     'P 21 21 21'
_symmetry_space_group_name_Hall     'P 2ac 2ab'
loop_
    _symmetry_equiv_pos_as_xyz
    'x, y, z'
    '-x+1/2, -y, z+1/2'
    '-x, y+1/2, -z+1/2'
    'x+1/2, -y+1/2, -z'
_cell_length_a     6.0666(5)
_cell_length_b     10.0900(9)
_cell_length_c     23.747(2)
_cell_angle_alpha     90.00
_cell_angle_beta     90.00
_cell_angle_gamma     90.00
_cell_volume     1453.6(2)
_cell_formula_units_Z     4
_cell_measurement_reflns_used     6881
_cell_measurement_theta_min     3.5
_cell_measurement_theta_max     26.4
_cell_measurement_temperature     296(2)
_exptl_crystal_description     prism
_exptl_crystal_colour     colourless
_exptl_crystal_size_max     0.65
_exptl_crystal_size_mid     0.45
_exptl_crystal_size_min     0.26
_exptl_crystal_density_diffrn     1.208
_exptl_crystal_density_meas     ?
_exptl_crystal_density_method     'not measured'
_exptl_crystal_F_000     576
_exptl_absorpt_coefficient_mu     0.082
_exptl_absorpt_correction_type     none
_exptl_absorpt_process_details     ?
_exptl_absorpt_correction_T_min     ?
_exptl_absorpt_correction_T_max     ?
_exptl_special_details     ?
_diffrn_ambient_temperature     296(2)
_diffrn_radiation_type     MoK\a
_diffrn_radiation_wavelength     0.71073
_diffrn_radiation_source     'fine-focus sealed tube'
_diffrn_radiation_monochromator     graphite
_diffrn_measurement_device_type     'Bruker APEXII CCD'
_diffrn_measurement_method     '\f and \w scans'
_diffrn_detector_area_resol_mean     ?
_diffrn_reflns_number     6831
_diffrn_reflns_av_R_equivalents     0.0497
_diffrn_reflns_av_sigmaI/netI     0.0484
_diffrn_reflns_theta_min     3.47
_diffrn_reflns_theta_max     26.37
_diffrn_reflns_theta_full     26.37
_diffrn_measured_fraction_theta_max     0.996
_diffrn_measured_fraction_theta_full     0.996
_diffrn_reflns_limit_h_min     -7
_diffrn_reflns_limit_h_max     7
_diffrn_reflns_limit_k_min     -11
_diffrn_reflns_limit_k_max     12
_diffrn_reflns_limit_l_min     -29
_diffrn_reflns_limit_l_max     29
_diffrn_standards_number     6826
_diffrn_standards_interval_count     ?
_diffrn_standards_interval_time     ?
_diffrn_standards_decay_%     ?
_refine_special_details
;
Refinement of <i>F</i>^2^ against ALL reflections. The weighted <i>R</i>-factor
<i>wR</i> and goodness of fit <i>S</i> are based on <i>F</i>^2^, conventional
<i>R</i>-factors <i>R</i> are based on <i>F</i>, with <i>F</i> set to zero for
negative <i>F</i>^2^. The threshold expression of <i>F</i>^2^ >
2\s(<i>F</i>^2^) is used only for calculating <i>R</i>-factors(gt) <i>etc</i>.
and is not relevant to the choice of reflections for refinement.
<i>R</i>-factors based on <i>F</i>^2^ are statistically about twice as large
as those based on <i>F</i>, and <i>R</i>- factors based on ALL data will be
even larger.
;
_reflns_number_total     1745
_reflns_number_gt     1202
_reflns_threshold_expression     I>2\s(I)
_refine_ls_structure_factor_coef     Fsqd
_refine_ls_matrix_type     full
_refine_ls_R_factor_all     0.0798
_refine_ls_R_factor_gt     0.0461
_refine_ls_wR_factor_gt     0.0982
_refine_ls_wR_factor_ref     0.1143
_refine_ls_goodness_of_fit_ref     1.039
_refine_ls_restrained_S_all     1.039
_refine_ls_number_reflns     1745
_refine_ls_number_parameters     176
_refine_ls_number_restraints     0
_refine_ls_hydrogen_treatment     constr
_refine_ls_weighting_scheme     calc
_refine_ls_weighting_details
         'calc w=1/[\s^2^(Fo^2^)+(0.0560P)^2^+0.0754P] where P=(Fo^2^+2Fc^2^)/3'
_atom_sites_solution_hydrogens     geom
_atom_sites_solution_primary     direct
_atom_sites_solution_secondary     difmap
_refine_ls_shift/su_max     0.001
_refine_ls_shift/su_mean     0.000
_refine_diff_density_max     0.180
_refine_diff_density_min     -0.186
_refine_ls_extinction_method     'SHELXL97 (Sheldrick, 2008)'
_refine_ls_extinction_coef     0.009(2)
_refine_ls_extinction_expression
                                  'Fc^*^=kFc[1+0.001xFc^2^\l^3^/sin(2\q)]^-1/4^'
loop_
    _atom_type_symbol
    _atom_type_description
    _atom_type_scat_dispersion_real
    _atom_type_scat_dispersion_imag
    _atom_type_scat_source
    'C' 'C' 0.0033 0.0016
                         'International Tables Vol C Tables 4.2.6.8 and 6.1.1.4'
    'H' 'H' 0.0000 0.0000
                         'International Tables Vol C Tables 4.2.6.8 and 6.1.1.4'
    'O' 'O' 0.0106 0.0060
                         'International Tables Vol C Tables 4.2.6.8 and 6.1.1.4'
_computing_data_collection     'APEX2 (Bruker, 2005)'
_computing_cell_refinement     'SAINT (Bruker, 2005)'
_computing_data_reduction     'SAINT (Bruker, 2005)'
_computing_structure_solution     'SHELXS97 (Sheldrick, 2008)'
_computing_structure_refinement     'SHELXL97 (Sheldrick, 2008)'
_computing_molecular_graphics
                  'ORTEP-3 for Windows (Farrugia, 1997) and PLATON (Spek, 2009)'
_computing_publication_material     'WinGX (Farrugia, 1999)'
loop_
    _atom_site_type_symbol
    _atom_site_label
    _atom_site_fract_x
    _atom_site_fract_y
    _atom_site_fract_z
    _atom_site_U_iso_or_equiv
    _atom_site_adp_type
    _atom_site_calc_flag
    _atom_site_refinement_flags
    _atom_site_occupancy
    _atom_site_symmetry_multiplicity
    _atom_site_disorder_assembly
    _atom_site_disorder_group
    C C1 0.1942(5) 0.9387(3) 0.90963(10) 0.0356(7) Uani d . 1 1 . .
    H H1A 0.0601 0.9883 0.9026 0.043 Uiso calc R 1 1 . .
    H H1B 0.1598 0.8451 0.9064 0.043 Uiso calc R 1 1 . .
    C C2 0.2754(5) 0.9680(3) 0.96934(11) 0.0383(7) Uani d . 1 1 . .
    H H2 0.4089 0.9153 0.9756 0.046 Uiso calc R 1 1 . .
    C C3 0.3401(6) 1.1152(3) 0.97421(12) 0.0471(8) Uani d . 1 1 . .
    H H3A 0.2093 1.1697 0.9702 0.056 Uiso calc R 1 1 . .
    H H3B 0.4019 1.1315 1.0112 0.056 Uiso calc R 1 1 . .
    C C4 0.5077(5) 1.1547(3) 0.92942(12) 0.0443(8) Uani d . 1 1 . .
    H H4A 0.6448 1.1082 0.9365 0.053 Uiso calc R 1 1 . .
    H H4B 0.5369 1.2489 0.9326 0.053 Uiso calc R 1 1 . .
    C C4A 0.4312(5) 1.1240(3) 0.86892(11) 0.0347(7) Uani d . 1 1 . .
    C C5 0.6221(5) 1.1502(3) 0.82769(12) 0.0449(8) Uani d . 1 1 . .
    H H5A 0.6604 1.2435 0.8291 0.054 Uiso calc R 1 1 . .
    H H5B 0.7500 1.1000 0.8397 0.054 Uiso calc R 1 1 . .
    C C6 0.5660(6) 1.1129(4) 0.76711(13) 0.0538(9) Uani d . 1 1 . .
    H H6A 0.6967 1.1222 0.7439 0.065 Uiso calc R 1 1 . .
    H H6B 0.4549 1.1733 0.7528 0.065 Uiso calc R 1 1 . .
    C C7 0.4804(5) 0.9707(3) 0.76277(12) 0.0458(8) Uani d . 1 1 . .
    H H7A 0.4242 0.9554 0.7251 0.055 Uiso calc R 1 1 . .
    H H7B 0.6012 0.9094 0.7691 0.055 Uiso calc R 1 1 . .
    C C8 0.3005(5) 0.9442(3) 0.80496(11) 0.0364(7) Uani d . 1 1 . .
    C C8A 0.3675(4) 0.9758(3) 0.86540(11) 0.0323(7) Uani d . 1 1 . .
    C C9 0.1081(5) 0.9271(3) 1.01354(12) 0.0417(8) Uani d . 1 1 . .
    C C10 0.1797(6) 0.9201(3) 1.07371(12) 0.0438(8) Uani d . 1 1 . .
    C C11 0.4791(6) 0.9357(4) 1.13715(12) 0.0622(10) Uani d . 1 1 . .
    H H11A 0.4307 1.0140 1.1565 0.093 Uiso calc R 1 1 . .
    H H11B 0.6373 0.9337 1.1364 0.093 Uiso calc R 1 1 . .
    H H11C 0.4251 0.8586 1.1564 0.093 Uiso calc R 1 1 . .
    C C12 0.2369(5) 1.2136(3) 0.85384(14) 0.0507(9) Uani d . 1 1 . .
    H H12A 0.2844 1.3044 0.8537 0.076 Uiso calc R 1 1 . .
    H H12B 0.1217 1.2024 0.8811 0.076 Uiso calc R 1 1 . .
    H H12C 0.1824 1.1904 0.8172 0.076 Uiso calc R 1 1 . .
    C C13 0.1041(5) 0.8994(3) 0.79041(12) 0.0480(8) Uani d . 1 1 . .
    H H13A 0.0723 0.8829 0.7527 0.058 Uiso calc R 1 1 . .
    H H13B -0.0025 0.8843 0.8178 0.058 Uiso calc R 1 1 . .
    C C15 -0.0984(6) 0.8966(4) 1.00336(14) 0.0586(10) Uani d . 1 1 . .
    H H15A -0.1910 0.8724 1.0328 0.070 Uiso calc R 1 1 . .
    H H15B -0.1520 0.8992 0.9667 0.070 Uiso calc R 1 1 . .
    O O1 0.5665(3) 0.9020(2) 0.87737(8) 0.0406(5) Uani d . 1 1 . .
    H H1 0.5425 0.8225 0.8734 0.061 Uiso calc R 1 1 . .
    O O2 0.3955(4) 0.9371(2) 1.08027(8) 0.0514(6) Uani d . 1 1 . .
    O O3 0.0589(4) 0.8972(3) 1.11270(9) 0.0684(8) Uani d . 1 1 . .
loop_
    _atom_site_aniso_label
    _atom_site_aniso_U_11
    _atom_site_aniso_U_22
    _atom_site_aniso_U_33
    _atom_site_aniso_U_12
    _atom_site_aniso_U_13
    _atom_site_aniso_U_23
    C1 0.0353(17) 0.0361(17) 0.0354(15) -0.0003(14) 0.0008(12) 0.0014(14)
    C2 0.0363(17) 0.0434(19) 0.0352(15) -0.0013(15) 0.0007(12) 0.0009(14)
    C3 0.056(2) 0.047(2) 0.0380(15) -0.0083(17) 0.0031(15) -0.0083(15)
    C4 0.049(2) 0.0409(18) 0.0430(17) -0.0123(16) -0.0021(15) -0.0041(14)
    C4A 0.0386(17) 0.0309(16) 0.0344(13) -0.0028(13) -0.0020(13) 0.0018(12)
    C5 0.046(2) 0.0416(19) 0.0469(17) -0.0073(16) 0.0046(15) 0.0040(15)
    C6 0.060(2) 0.057(2) 0.0444(16) -0.0056(19) 0.0084(17) 0.0056(17)
    C7 0.055(2) 0.051(2) 0.0320(14) -0.0024(17) 0.0040(14) -0.0020(15)
    C8 0.0417(18) 0.0327(17) 0.0348(14) 0.0041(15) -0.0043(13) -0.0010(14)
    C8A 0.0308(17) 0.0316(16) 0.0347(14) 0.0022(12) -0.0012(12) 0.0023(13)
    C9 0.0396(19) 0.047(2) 0.0387(14) -0.0005(16) 0.0036(13) -0.0008(15)
    C10 0.047(2) 0.046(2) 0.0386(16) -0.0012(16) 0.0038(15) 0.0002(15)
    C11 0.062(2) 0.086(3) 0.0396(16) 0.001(2) -0.0049(15) -0.0004(18)
    C12 0.055(2) 0.0378(19) 0.059(2) 0.0032(16) -0.0014(16) 0.0036(17)
    C13 0.049(2) 0.056(2) 0.0389(15) -0.0014(18) -0.0085(14) -0.0026(16)
    C15 0.044(2) 0.080(3) 0.0513(19) -0.008(2) 0.0048(16) 0.0058(19)
    O1 0.0377(12) 0.0393(12) 0.0447(11) 0.0068(10) -0.0038(9) 0.0005(11)
    O2 0.0436(14) 0.0750(17) 0.0354(10) -0.0031(13) 0.0001(9) 0.0007(12)
    O3 0.0595(16) 0.103(2) 0.0431(12) -0.0137(16) 0.0125(11) 0.0082(13)
_geom_special_details
;
All s.u.'s (except the s.u. in the dihedral angle between two l.s. planes) are
estimated using the full covariance matrix. The cell s.u.'s are taken into
account individually in the estimation of s.u.'s in distances, angles and
torsion angles; correlations between s.u.'s in cell parameters are only used
when they are defined by crystal symmetry. An approximate (isotropic)
treatment of cell s.u.'s is used for estimating s.u.'s involving l.s. planes.
;
loop_
    _geom_bond_atom_site_label_1
    _geom_bond_atom_site_label_2
    _geom_bond_site_symmetry_2
    _geom_bond_distance
    _geom_bond_publ_flag
    C1 C2 . 1.530(4) ?
    C1 C8A . 1.533(4) ?
    C1 H1A . 0.9700 ?
    C1 H1B . 0.9700 ?
    C2 C9 . 1.518(4) ?
    C2 C3 . 1.541(4) ?
    C2 H2 . 0.9800 ?
    C3 C4 . 1.524(4) ?
    C3 H3A . 0.9700 ?
    C3 H3B . 0.9700 ?
    C4 C4A . 1.541(4) ?
    C4 H4A . 0.9700 ?
    C4 H4B . 0.9700 ?
    C4A C12 . 1.528(4) ?
    C4A C5 . 1.539(4) ?
    C4A C8A . 1.547(4) ?
    C5 C6 . 1.526(4) ?
    C5 H5A . 0.9700 ?
    C5 H5B . 0.9700 ?
    C6 C7 . 1.530(5) ?
    C6 H6A . 0.9700 ?
    C6 H6B . 0.9700 ?
    C7 C8 . 1.506(4) ?
    C7 H7A . 0.9700 ?
    C7 H7B . 0.9700 ?
    C8 C13 . 1.320(4) ?
    C8 C8A . 1.525(4) ?
    C8A O1 . 1.446(3) ?
    C9 C15 . 1.312(5) ?
    C9 C10 . 1.495(4) ?
    C10 O3 . 1.203(4) ?
    C10 O2 . 1.330(4) ?
    C11 O2 . 1.443(3) ?
    C11 H11A . 0.9600 ?
    C11 H11B . 0.9600 ?
    C11 H11C . 0.9600 ?
    C12 H12A . 0.9600 ?
    C12 H12B . 0.9600 ?
    C12 H12C . 0.9600 ?
    C13 H13A . 0.9300 ?
    C13 H13B . 0.9300 ?
    C15 H15A . 0.9300 ?
    C15 H15B . 0.9300 ?
    O1 H1 . 0.8200 ?
loop_
    _geom_angle_atom_site_label_1
    _geom_angle_atom_site_label_2
    _geom_angle_atom_site_label_3
    _geom_angle_site_symmetry_1
    _geom_angle_site_symmetry_3
    _geom_angle
    _geom_angle_publ_flag
    C2 C1 C8A . . 111.5(2) ?
    C2 C1 H1A . . 109.3 ?
    C8A C1 H1A . . 109.3 ?
    C2 C1 H1B . . 109.3 ?
    C8A C1 H1B . . 109.3 ?
    H1A C1 H1B . . 108.0 ?
    C9 C2 C1 . . 111.9(2) ?
    C9 C2 C3 . . 112.4(2) ?
    C1 C2 C3 . . 109.8(2) ?
    C9 C2 H2 . . 107.5 ?
    C1 C2 H2 . . 107.5 ?
    C3 C2 H2 . . 107.5 ?
    C4 C3 C2 . . 111.7(2) ?
    C4 C3 H3A . . 109.3 ?
    C2 C3 H3A . . 109.3 ?
    C4 C3 H3B . . 109.3 ?
    C2 C3 H3B . . 109.3 ?
    H3A C3 H3B . . 107.9 ?
    C3 C4 C4A . . 113.4(3) ?
    C3 C4 H4A . . 108.9 ?
    C4A C4 H4A . . 108.9 ?
    C3 C4 H4B . . 108.9 ?
    C4A C4 H4B . . 108.9 ?
    H4A C4 H4B . . 107.7 ?
    C12 C4A C5 . . 109.2(2) ?
    C12 C4A C4 . . 109.4(2) ?
    C5 C4A C4 . . 109.4(2) ?
    C12 C4A C8A . . 111.5(2) ?
    C5 C4A C8A . . 108.6(2) ?
    C4 C4A C8A . . 108.6(2) ?
    C6 C5 C4A . . 112.9(3) ?
    C6 C5 H5A . . 109.0 ?
    C4A C5 H5A . . 109.0 ?
    C6 C5 H5B . . 109.0 ?
    C4A C5 H5B . . 109.0 ?
    H5A C5 H5B . . 107.8 ?
    C5 C6 C7 . . 111.8(3) ?
    C5 C6 H6A . . 109.3 ?
    C7 C6 H6A . . 109.3 ?
    C5 C6 H6B . . 109.3 ?
    C7 C6 H6B . . 109.3 ?
    H6A C6 H6B . . 107.9 ?
    C8 C7 C6 . . 111.6(3) ?
    C8 C7 H7A . . 109.3 ?
    C6 C7 H7A . . 109.3 ?
    C8 C7 H7B . . 109.3 ?
    C6 C7 H7B . . 109.3 ?
    H7A C7 H7B . . 108.0 ?
    C13 C8 C7 . . 122.7(3) ?
    C13 C8 C8A . . 124.0(3) ?
    C7 C8 C8A . . 113.3(2) ?
    O1 C8A C8 . . 107.5(2) ?
    O1 C8A C1 . . 108.2(2) ?
    C8 C8A C1 . . 114.2(2) ?
    O1 C8A C4A . . 106.2(2) ?
    C8 C8A C4A . . 108.6(2) ?
    C1 C8A C4A . . 111.7(2) ?
    C15 C9 C10 . . 116.3(3) ?
    C15 C9 C2 . . 125.1(3) ?
    C10 C9 C2 . . 118.7(3) ?
    O3 C10 O2 . . 122.3(3) ?
    O3 C10 C9 . . 124.6(3) ?
    O2 C10 C9 . . 113.1(3) ?
    O2 C11 H11A . . 109.5 ?
    O2 C11 H11B . . 109.5 ?
    H11A C11 H11B . . 109.5 ?
    O2 C11 H11C . . 109.5 ?
    H11A C11 H11C . . 109.5 ?
    H11B C11 H11C . . 109.5 ?
    C4A C12 H12A . . 109.5 ?
    C4A C12 H12B . . 109.5 ?
    H12A C12 H12B . . 109.5 ?
    C4A C12 H12C . . 109.5 ?
    H12A C12 H12C . . 109.5 ?
    H12B C12 H12C . . 109.5 ?
    C8 C13 H13A . . 120.0 ?
    C8 C13 H13B . . 120.0 ?
    H13A C13 H13B . . 120.0 ?
    C9 C15 H15A . . 120.0 ?
    C9 C15 H15B . . 120.0 ?
    H15A C15 H15B . . 120.0 ?
    C8A O1 H1 . . 109.5 ?
    C10 O2 C11 . . 117.1(2) ?
loop_
    _geom_hbond_atom_site_label_D
    _geom_hbond_atom_site_label_H
    _geom_hbond_atom_site_label_A
    _geom_hbond_site_symmetry_A
    _geom_hbond_distance_DH
    _geom_hbond_distance_HA
    _geom_hbond_distance_DA
    _geom_hbond_angle_DHA
    _geom_hbond_publ_flag
    O1 H1 O3 4_567 0.82 2.24 3.033(4) 161 yes
data_global
_journal_date_recd_electronic     2011-12-12
_journal_date_accepted     2011-12-13
_journal_name_full     'Acta Crystallographica, Section E'
_journal_year     2012
_journal_volume     68
_journal_issue      1
_journal_page_first     o165
_journal_page_last     o165
_journal_paper_category     QO
_journal_paper_doi     10.1107/S1600536811053712
_journal_coeditor_code     BT5751
_publ_contact_author_name     'Doctor Fouad Mellouki'
_publ_contact_author_address
;
Laboratoire de Chimie Bioorganique et Analytique,
URAC 22. B.P. 146, FSTM, Universit\'e Hassan II
Mohammedia-casablanca 20810 Mohammedia, Morocco
;
_publ_contact_author_email     'mberraho@yahoo.fr'
_publ_contact_author_fax     '0021224437408'
_publ_contact_author_phone     '0021224434649'
_publ_section_title
;
Methyl 2-(8a-hydroxy-4a-methyl-8-methylenedecahydronaphthalen-2-yl)acrylate
;
loop_
    _publ_author_name
    _publ_author_address
    'Tebbaa, Mohamed'
;
Laboratoire de Chimie Bioorganique et Analytique,
URAC 22, BP 146, FSTM, Universit\'e Hassan II
Mohammedia-Casablanca 20810 Mohammedia, Morocco
;
    'Benharref, Ahmed'
;
Laboratoire de Chimie Biomoleculaire
Substances Naturelles et R\'eactivit\'e
URAC16, Universit\'e Cadi Ayyad,
Facult\'e des Sciences Semlalia, BP 2390, Bd My Abdellah,
40000 Marrakech, Morocco
;
    'Oudahmane, Abdelghani'
;
Universit\'e Blaise Pascal,
Laboratoire des Mat\'eriaux Inorganiques, UMR CNRS 6002,
24 Avenue des Landais,
63177 Aubi\`ere, France
;
    'Mellouki, Fouad'
;
Laboratoire de Chimie Bioorganique et Analytique,
URAC 22, BP 146, FSTM, Universit\'e Hassan II
Mohammedia-Casablanca 20810 Mohammedia, Morocco
;
    'Berraho, Moha'
;
Laboratoire de Chimie Biomoleculaire
Substances Naturelles et R\'eactivit\'e
URAC16, Universit\'e Cadi Ayyad,
Facult\'e des Sciences Semlalia, BP 2390, Bd My Abdellah,
40000 Marrakech, Morocco
;
