# Supplementary material for: Methyl 2-(8a-hy­droxy-4a-methyl-8-methyl­enedeca­hydro­naphthalen-2-yl)acrylate
Source: Acta Crystallogr Sect E Struct Rep Online. 2011 Dec 17;68(Pt 1):o165. doi: 10.1107/S1600536811053712 (PMC3254506; doi:10.1107/S1600536811053712)
Supplement: Supplementary file 2 [file e-68-0o165-Isup2.hkl]

#
# h,k,l, Fc-squared, Fo-squared, sigma(Fo-squared) and status flag
#
data_I
_shelx_title ' tetratm58bis_0m in P2(1)2(1)2(1)'
_shelx_refln_list_code          4
_shelx_F_calc_maximum      138.53
_exptl_crystal_F_000       576.00
_reflns_d_resolution_high  0.8002
 
loop_
 _symmetry_equiv_pos_as_xyz
 'x, y, z'
 '-x+1/2, -y, z+1/2'
 '-x, y+1/2, -z+1/2'
 'x+1/2, -y+1/2, -z'
 
_cell_length_a     6.0666
_cell_length_b    10.0900
_cell_length_c    23.7470
_cell_angle_alpha  90.000
_cell_angle_beta   90.000
_cell_angle_gamma  90.000
 
_shelx_F_squared_multiplier     1.000
 
loop_
 _refln_index_h
 _refln_index_k
 _refln_index_l
 _refln_F_squared_calc
 _refln_F_squared_meas
 _refln_F_squared_sigma
 _refln_observed_status
   2   0   0     2089.43     2112.31     37.21 o
   4   0   0      297.48      277.49     17.79 o
   6   0   0       88.37      115.80     15.48 o
   1   1   0    14855.41    14550.83    581.11 o
   2   1   0       40.86       39.76      3.37 o
   3   1   0      131.66      141.36      7.59 o
   4   1   0       53.01       44.80      3.67 o
   5   1   0        6.68        0.03      4.11 o
   6   1   0        9.47       16.57      5.00 o
   7   1   0        1.44       14.90     11.27 o
   0   2   0    19189.22    22811.71    635.76 o
   1   2   0     6188.14     6208.65     78.97 o
   2   2   0      185.11      163.04      6.07 o
   3   2   0      277.67      265.54     20.18 o
   4   2   0      123.80      135.25      5.92 o
   5   2   0       52.93       44.39      5.66 o
   6   2   0        0.02       -0.19      7.26 o
   7   2   0        0.39       -3.63      9.17 o
   1   3   0     1230.53     1309.20     18.65 o
   2   3   0      562.81      568.33     10.75 o
   3   3   0      134.62      120.35      6.74 o
   4   3   0       10.70        9.14      3.82 o
   5   3   0        1.44       -1.25      4.59 o
   6   3   0       16.42       17.19      9.17 o
   7   3   0        0.53       -7.83      7.83 o
   0   4   0     7687.30     8105.52    163.65 o
   1   4   0      577.65      603.19     11.65 o
   2   4   0     1445.03     1533.44     25.03 o
   3   4   0      232.55      237.10     15.58 o
   4   4   0      259.04      280.15     16.25 o
   5   4   0        1.41        0.03      4.40 o
   6   4   0       38.07       31.91     10.89 o
   7   4   0        3.86        0.19      9.55 o
   1   5   0        6.01        5.05      2.66 o
   2   5   0       88.98      100.29      5.61 o
   3   5   0       25.92       30.25      4.84 o
   4   5   0        5.97        1.20      3.85 o
   5   5   0       56.81       47.37      6.47 o
   6   5   0        7.98       14.14      9.93 o
   0   6   0     2006.88     2038.24     67.56 o
   1   6   0     2334.48     2430.21     44.74 o
   2   6   0        1.31        1.69      2.76 o
   3   6   0       59.27       56.37      3.66 o
   4   6   0       77.58       78.06      7.32 o
   5   6   0        1.87        1.75      5.92 o
   6   6   0       31.04       33.63     12.42 o
   1   7   0      509.73      538.18     16.53 o
   2   7   0      631.60      630.81     16.72 o
   3   7   0        7.90        5.65      6.11 o
   4   7   0        7.91        7.17      7.45 o
   5   7   0        0.83       -6.50      7.26 o
   6   7   0        3.05        6.11     10.32 o
   0   8   0        4.10       -4.97      6.11 o
   1   8   0       52.41       42.20      5.02 o
   2   8   0      151.48      164.55      8.49 o
   3   8   0       93.42       91.07      8.17 o
   4   8   0       10.26       23.14      6.15 o
   5   8   0        0.05        0.19      8.02 o
   1   9   0       26.40       31.45      6.96 o
   2   9   0      190.73      172.42      9.31 o
   3   9   0        0.05       12.19      5.52 o
   4   9   0        0.87        1.54      5.26 o
   5   9   0        1.59        0.96      9.36 o
   0  10   0        0.06       -6.69      6.69 o
   1  10   0        0.03        0.66      4.10 o
   2  10   0       12.64        9.37      4.82 o
   3  10   0       16.80       19.17      6.45 o
   4  10   0        9.30        7.45      9.55 o
   1  11   0       32.37       42.15      8.71 o
   2  11   0        0.20        0.26      6.01 o
   3  11   0        1.58       -6.17      6.17 o
   0  12   0       19.03       38.21     12.99 o
   1  12   0       17.00        8.93      7.51 o
   2  12   0        9.85       21.97     11.27 o
   1   0   1     7455.96     4637.11    239.93 o
   2   0   1        0.16       -1.69      1.69 o
   3   0   1       24.52       20.34      2.91 o
   4   0   1       12.99       12.66      4.32 o
   5   0   1        0.10       -0.96      4.78 o
   6   0   1       36.80       31.51      7.74 o
   7   0   1        4.32       -4.39      9.74 o
   1   1   1     1356.51     1162.60     34.30 o
   2   1   1      397.05      356.69      4.25 o
   3   1   1       46.44       49.41      2.86 o
   4   1   1      261.42      263.71      6.83 o
   5   1   1       78.17       71.78      8.11 o
   6   1   1       28.91       26.24      4.54 o
   7   1   1        1.99       -0.32      6.34 o
   0   2   1     2081.21     2040.24     42.54 o
   1   2   1      817.77      836.19      8.19 o
   2   2   1      477.98      524.31      7.07 o
   3   2   1       23.31       22.72      2.30 o
   4   2   1        1.96       -0.15      1.65 o
   5   2   1       31.51       28.71      3.53 o
   6   2   1        7.79        7.21      4.26 o
   7   2   1        0.45       -5.40      5.74 o
   0   3   1    16677.79    19061.37    266.49 o
   1   3   1      787.24      796.49      9.31 o
   2   3   1      714.63      731.26      9.26 o
   3   3   1      510.47      568.82     11.55 o
   4   3   1       55.59       53.52      5.07 o
   5   3   1       21.53       26.41      4.99 o
   6   3   1       50.10       46.53      8.17 o
   7   3   1        4.83       11.24      7.96 o
   0   4   1     1571.74     1613.77     27.98 o
   1   4   1     2861.53     3061.30     34.65 o
   2   4   1      183.49      180.33      5.24 o
   3   4   1       26.34       25.44      3.25 o
   4   4   1       10.42        5.59      2.73 o
   5   4   1       11.74        8.74      3.30 o
   6   4   1        2.45       13.43      6.28 o
   7   4   1       23.53       17.62     10.79 o
   0   5   1     4834.43     4967.40    103.76 o
   1   5   1       42.71       45.73      3.00 o
   2   5   1      211.39      216.46      6.06 o
   3   5   1       74.31       82.86      3.37 o
   4   5   1       99.47       96.53      5.22 o
   5   5   1        0.44        0.07      3.13 o
   6   5   1        7.45       18.18      7.36 o
   0   6   1      521.78      540.22     17.59 o
   1   6   1      626.91      677.38     12.67 o
   2   6   1       86.23       85.83      3.89 o
   3   6   1       53.52       57.89      2.97 o
   4   6   1        3.81        2.96      3.10 o
   5   6   1        3.68        4.28      6.69 o
   6   6   1       16.17       23.27     10.41 o
   0   7   1       16.47       27.61      7.26 o
   1   7   1      204.64      192.42      7.30 o
   2   7   1      193.14      192.60      6.11 o
   3   7   1       67.70       72.09      6.69 o
   4   7   1       20.24       16.06      4.72 o
   5   7   1       13.17       10.61      6.31 o
   6   7   1        4.40        5.27      6.43 o
   0   8   1       46.10       52.17      6.89 o
   1   8   1      249.98      262.65      8.03 o
   2   8   1       92.87       88.87      4.73 o
   3   8   1        5.92        4.59      3.39 o
   4   8   1       44.97       57.65      5.38 o
   5   8   1       11.00       14.20      6.62 o
   0   9   1      154.76      140.91     22.07 o
   1   9   1       65.52       69.63      4.43 o
   2   9   1       63.83       68.85      4.50 o
   3   9   1       33.21       27.82      4.58 o
   4   9   1       13.21        9.89      4.19 o
   5   9   1        0.27       -1.63      6.62 o
   0  10   1        0.08       -1.22      4.88 o
   1  10   1       38.20       26.55      3.66 o
   2  10   1       11.60        5.15      3.51 o
   3  10   1       15.66        3.20      4.07 o
   4  10   1        4.76       10.54      6.79 o
   0  11   1       11.75        5.19      6.28 o
   1  11   1       17.89       19.20      5.11 o
   2  11   1       25.49       22.21      5.00 o
   3  11   1       14.23       14.07      5.76 o
   0  12   1       29.55       34.11      8.75 o
   1  12   1       16.02       26.02      8.30 o
   2  12   1       48.76       44.93      7.70 o
   2   0   2      691.36      678.26      9.50 o
   3   0   2     2780.90     2668.63     59.69 o
   4   0   2      107.95      106.72      5.68 o
   5   0   2       60.56       50.12      6.95 o
   6   0   2        0.13       -2.29      7.07 o
   7   0   2        1.16       -8.02      8.41 o
   1   1   2     2155.41     1923.56     54.43 o
   2   1   2      530.42      540.49      6.40 o
   3   1   2        2.17        0.33      1.29 o
   4   1   2       51.57       47.40      3.37 o
   5   1   2       12.07       10.71      4.15 o
   6   1   2        5.40        7.15      3.85 o
   7   1   2       14.15       14.52     11.27 o
   0   2   2      383.85      402.93      9.32 o
   1   2   2      404.98      385.36      4.14 o
   2   2   2      763.13      764.07      8.73 o
   3   2   2      182.46      222.47      4.41 o
   4   2   2      303.04      318.18      7.17 o
   5   2   2      160.04      157.88      5.79 o
   6   2   2       32.97       35.73      5.60 o
   7   2   2        5.48       -3.82     10.22 o
   0   3   2     1679.46     1679.80     23.00 o
   1   3   2       22.71       19.39      1.26 o
   2   3   2      506.22      573.93      7.08 o
   3   3   2       38.94       46.50      2.45 o
   4   3   2       69.33       76.76      4.26 o
   5   3   2        9.21        2.63      2.81 o
   6   3   2       28.32       35.09     10.79 o
   7   3   2       13.22       21.31      8.57 o
   0   4   2      248.41      229.08      7.57 o
   1   4   2     1084.13     1182.68     13.83 o
   2   4   2      193.65      200.71      3.88 o
   3   4   2      177.62      190.60      4.40 o
   4   4   2       77.00       81.18      4.56 o
   5   4   2       17.76       19.40      3.50 o
   6   4   2       31.57       40.66      8.65 o
   7   4   2        0.84        8.61      7.42 o
   0   5   2      106.47       87.88      6.75 o
   1   5   2      221.28      250.18      6.39 o
   2   5   2       74.72       80.71      2.94 o
   3   5   2       41.81       52.93      2.69 o
   4   5   2       11.46        6.69      3.81 o
   5   5   2        3.45        6.95      4.18 o
   6   5   2       18.53       15.88      7.45 o
   0   6   2      171.82      186.46      9.87 o
   1   6   2      169.41      176.80      5.76 o
   2   6   2       59.75       55.85      4.38 o
   3   6   2      198.83      191.00      8.13 o
   4   6   2       99.26      100.46      5.65 o
   5   6   2        9.72        4.36      4.44 o
   6   6   2        2.16        6.39     11.75 o
   0   7   2      203.28      211.64     11.15 o
   1   7   2       26.64       23.02      3.10 o
   2   7   2      269.49      279.18      7.85 o
   3   7   2       86.60       93.14      5.05 o
   4   7   2       55.59       54.09      4.89 o
   5   7   2        0.76       -4.05      4.05 o
   6   7   2        6.18        4.74      7.74 o
   0   8   2       31.38       23.83      5.80 o
   1   8   2       19.19       29.53      3.51 o
   2   8   2      118.75      113.04      5.56 o
   3   8   2      179.02      162.80      6.81 o
   4   8   2       32.04       32.39      4.69 o
   5   8   2        3.50        2.56      5.88 o
   0   9   2       54.30       45.03      8.00 o
   1   9   2       49.11       58.93      4.77 o
   2   9   2       24.63       30.36      3.79 o
   3   9   2       15.74       17.49      3.70 o
   4   9   2       11.99        0.62      4.84 o
   5   9   2        0.04       -5.55      5.55 o
   0  10   2        0.44        4.71      6.21 o
   1  10   2        3.54        4.63      3.00 o
   2  10   2        9.62        6.52      3.56 o
   3  10   2        9.02        5.03      4.22 o
   4  10   2        6.38       -2.86      4.93 o
   0  11   2       38.68       40.00      8.54 o
   1  11   2       32.32       37.68      5.03 o
   2  11   2       27.29       22.27      5.36 o
   3  11   2        0.69        7.91      7.28 o
   0  12   2       11.11        8.66     13.95 o
   1  12   2       50.63       34.41      7.12 o
   2  12   2        4.60        3.49      8.43 o
   2   0   3     1671.61     1596.36     21.72 o
   3   0   3       15.98       13.80      2.06 o
   4   0   3       46.29       61.86      4.33 o
   5   0   3       19.78       20.83      8.02 o
   6   0   3        0.00        7.45      8.21 o
   7   0   3        0.02        0.19      9.36 o
   1   1   3     5688.63     5458.97     72.43 o
   2   1   3      570.18      523.37      6.80 o
   3   1   3      748.33      789.82     11.62 o
   4   1   3       21.08       21.27      2.43 o
   5   1   3      135.49      126.93      7.56 o
   6   1   3       55.48       60.25     11.13 o
   7   1   3        0.73        6.28      8.21 o
   0   2   3     5733.91     5820.08     81.98 o
   1   2   3     1570.52     1560.28     12.48 o
   2   2   3      651.68      694.37      8.12 o
   3   2   3      216.97      213.23      5.58 o
   4   2   3       29.94       32.95      2.40 o
   5   2   3      112.39      119.45      5.04 o
   6   2   3       14.79        9.49      4.02 o
   7   2   3        0.24        3.06      9.93 o
   0   3   3     1424.35     1494.23     20.82 o
   1   3   3     1288.49     1318.78     12.47 o
   2   3   3      249.23      243.30      3.98 o
   3   3   3     2027.47     2078.03     26.52 o
   4   3   3      130.17      131.94      4.19 o
   5   3   3       78.12       72.55      4.51 o
   6   3   3       25.49       14.44      5.29 o
   7   3   3       17.40       17.91      7.97 o
   0   4   3      653.05      662.08     14.57 o
   1   4   3     1617.98     1668.63     19.58 o
   2   4   3     1292.21     1313.83     15.09 o
   3   4   3      132.98      136.74      3.59 o
   4   4   3      109.62      114.61      4.60 o
   5   4   3        2.25        6.45      4.05 o
   6   4   3       37.40       36.79      8.24 o
   7   4   3        8.47        5.84     13.56 o
   0   5   3      103.95      106.83      9.27 o
   1   5   3      114.29      122.21      4.46 o
   2   5   3      221.16      241.27      4.67 o
   3   5   3       40.84       41.73      2.46 o
   4   5   3       29.03       35.97      3.81 o
   5   5   3        0.85        0.41      3.96 o
   6   5   3        4.59        7.09      7.64 o
   0   6   3        0.95       -3.17      3.17 o
   1   6   3      231.27      235.11      6.49 o
   2   6   3       98.32       90.10      3.71 o
   3   6   3       11.08       10.13      2.81 o
   4   6   3       39.48       30.87      4.02 o
   5   6   3       13.59       12.91      4.69 o
   6   6   3        0.93       -0.81      7.64 o
   0   7   3        3.62        5.60      2.78 o
   1   7   3      235.06      246.41      7.25 o
   2   7   3       95.65       99.13      4.56 o
   3   7   3       80.95       70.97      4.65 o
   4   7   3        1.47        4.43      3.37 o
   5   7   3       17.19       16.63      5.24 o
   6   7   3        4.32        0.26      6.41 o
   0   8   3        6.34        7.88      3.20 o
   1   8   3      151.91      168.25      6.47 o
   2   8   3      240.15      276.13      8.31 o
   3   8   3       29.54       18.60      3.59 o
   4   8   3       40.87       32.20      4.57 o
   5   8   3        2.07        2.35      6.23 o
   0   9   3        1.90       -0.70      3.23 o
   1   9   3       60.22       56.42      4.49 o
   2   9   3      105.33      100.86      5.62 o
   3   9   3       43.96       41.49      4.46 o
   4   9   3        5.38       12.43      5.24 o
   5   9   3        3.85        4.33      6.42 o
   0  10   3        4.76       -5.14      5.83 o
   1  10   3       30.87       42.08      5.59 o
   2  10   3       28.89       33.75      4.33 o
   3  10   3       59.82       63.09      5.42 o
   4  10   3        5.52        6.22      5.42 o
   0  11   3        1.28        5.62      6.38 o
   1  11   3        1.44        6.25      4.48 o
   2  11   3       11.48        4.50      4.69 o
   3  11   3        5.20        4.35      5.75 o
   0  12   3       17.01        5.94      6.88 o
   1  12   3        7.18       11.78      6.23 o
   2  12   3        3.89        2.71      6.06 o
   1   0   4      492.05      446.06      8.69 o
   2   0   4      348.44      348.81      6.81 o
   3   0   4      246.02      251.11      7.07 o
   4   0   4       21.86       24.53      3.88 o
   5   0   4        0.93        0.00      6.50 o
   6   0   4        2.89       -6.88      6.88 o
   7   0   4        1.12        0.38      9.17 o
   0   1   4     3111.07     3096.60     66.50 o
   1   1   4      165.32      149.75      2.55 o
   2   1   4      214.59      214.50      3.57 o
   3   1   4      219.22      214.48      3.92 o
   4   1   4      582.13      590.27     10.18 o
   5   1   4       71.00       72.92      4.59 o
   6   1   4       81.59       69.04     10.73 o
   7   1   4        1.87       -8.41      8.41 o
   0   2   4      128.66      118.63      2.90 o
   1   2   4     2002.68     1947.97     16.65 o
   2   2   4      357.88      354.48      4.66 o
   3   2   4      403.32      439.29      7.82 o
   4   2   4      128.12      131.80      4.21 o
   5   2   4      210.24      215.53      6.48 o
   6   2   4       14.63       12.69      4.26 o
   7   2   4        1.74       13.95     10.32 o
   0   3   4       11.63        8.56      1.68 o
   1   3   4      106.43      107.95      2.10 o
   2   3   4      518.80      527.92      6.67 o
   3   3   4       97.18      100.96      3.07 o
   4   3   4      159.44      173.05      4.48 o
   5   3   4      156.30      143.60      7.09 o
   6   3   4      233.59      219.31     11.05 o
   7   3   4        0.33       16.24     10.89 o
   0   4   4        0.30       -1.02      1.02 o
   1   4   4      565.20      545.87      7.69 o
   2   4   4      444.70      481.79      6.78 o
   3   4   4        6.62        5.74      1.52 o
   4   4   4      175.16      183.92      6.16 o
   5   4   4      289.93      277.85     11.45 o
   6   4   4        8.50        6.22      4.81 o
   7   4   4        9.27        2.58      7.35 o
   0   5   4      414.10      420.20     10.02 o
   1   5   4      120.47      110.10      5.14 o
   2   5   4       94.84      109.88      3.09 o
   3   5   4      139.03      134.01      3.92 o
   4   5   4      132.98      132.76      5.74 o
   5   5   4       70.44       78.55      6.84 o
   6   5   4       30.77       26.35     10.79 o
   0   6   4       25.10       19.13      2.66 o
   1   6   4      280.60      261.37      7.54 o
   2   6   4       75.72       75.22      3.41 o
   3   6   4       40.38       36.88      3.50 o
   4   6   4      174.72      178.98      7.22 o
   5   6   4       39.93       40.10      6.03 o
   6   6   4        4.49       -5.65      5.65 o
   0   7   4      251.12      249.07     11.25 o
   1   7   4      187.15      189.00      6.84 o
   2   7   4      185.07      184.73      5.77 o
   3   7   4      128.08      130.51      5.80 o
   4   7   4      203.76      203.66      8.14 o
   5   7   4        0.74       -1.71      4.39 o
   6   7   4        0.66       -4.86      6.33 o
   0   8   4       11.20        9.03      2.99 o
   1   8   4      279.04      285.05     12.09 o
   2   8   4       92.42       93.66      7.63 o
   3   8   4        1.56        0.06      4.69 o
   4   8   4        8.10       -1.88      4.18 o
   5   8   4        7.78       10.29      5.44 o
   0   9   4        1.36       -2.25      2.91 o
   1   9   4       23.69       24.83      4.58 o
   2   9   4       17.54       11.84      3.86 o
   3   9   4        8.22        9.79      3.62 o
   4   9   4       29.62       22.33      5.76 o
   5   9   4       10.71       23.59      8.02 o
   0  10   4        0.17        2.89      8.60 o
   1  10   4       19.38       23.23      5.91 o
   2  10   4        1.18       -3.77      3.77 o
   3  10   4       32.58       45.58      4.91 o
   4  10   4       15.50       14.66      8.39 o
   0  11   4        0.14        7.39      6.50 o
   1  11   4        9.85        4.93      4.83 o
   2  11   4        3.31        1.60      4.46 o
   3  11   4       15.23       15.32      7.08 o
   0  12   4        0.03       -5.16      9.17 o
   1  12   4       15.36       10.87      6.90 o
   2  12   4        9.40       10.88      5.92 o
   1   0   5      385.68      361.70      6.53 o
   2   0   5      154.77      140.02      7.84 o
   3   0   5      262.38      260.62      7.59 o
   4   0   5      206.75      217.19      8.62 o
   5   0   5      533.54      525.75     28.70 o
   6   0   5      351.77      308.41     23.52 o
   7   0   5        4.06        4.59      9.36 o
   0   1   5      441.89      390.61      8.80 o
   1   1   5      989.72      973.97     10.85 o
   2   1   5       39.10       45.55      1.87 o
   3   1   5      187.64      184.43      4.95 o
   4   1   5       58.19       60.14      2.91 o
   5   1   5      903.09      853.88     20.28 o
   6   1   5       34.47       43.15      9.65 o
   7   1   5        8.09       -0.09     13.09 o
   0   2   5      149.86      147.50      7.95 o
   1   2   5      139.11      124.96      2.49 o
   2   2   5       16.84       15.27      1.26 o
   3   2   5       95.83      110.29      3.16 o
   4   2   5      171.68      153.97      5.40 o
   5   2   5       81.60       78.08      5.85 o
   6   2   5      119.93      122.63     12.27 o
   7   2   5       13.42        3.06      7.05 o
   0   3   5      807.22      797.74     13.96 o
   1   3   5      158.32      159.18      2.94 o
   2   3   5      171.15      176.74      3.00 o
   3   3   5      388.30      410.83      9.18 o
   4   3   5       67.11       58.11      3.58 o
   5   3   5      336.56      346.68     12.03 o
   6   3   5       73.93       67.10      7.32 o
   7   3   5       25.35       21.02     12.42 o
   0   4   5      104.82      117.22      9.75 o
   1   4   5      106.44      100.78      2.93 o
   2   4   5      303.49      296.86      5.15 o
   3   4   5      103.29      101.78      3.13 o
   4   4   5      341.51      329.99      8.94 o
   5   4   5       31.79       26.28      5.13 o
   6   4   5       22.84       31.12      6.48 o
   7   4   5       30.36       48.53     14.52 o
   0   5   5        6.05        0.19      5.16 o
   1   5   5      208.46      207.47      6.21 o
   2   5   5       85.22       86.44      2.96 o
   3   5   5      164.77      166.50      4.34 o
   4   5   5       42.59       49.19      3.14 o
   5   5   5      118.86      131.71      8.58 o
   6   5   5       25.35       35.84     14.81 o
   0   6   5      215.78      215.15     12.63 o
   1   6   5        9.41       10.65      3.08 o
   2   6   5       73.46       78.08      4.16 o
   3   6   5      206.47      202.40      6.65 o
   4   6   5      287.64      282.74      7.42 o
   5   6   5        6.90        2.21      4.44 o
   6   6   5       18.28        3.18      6.68 o
   0   7   5       37.77       36.31      4.82 o
   1   7   5       39.14       42.04      4.72 o
   2   7   5       14.32       15.14      2.28 o
   3   7   5      272.42      270.81      8.69 o
   4   7   5       81.99       73.54      7.75 o
   5   7   5      134.11      121.95      9.05 o
   6   7   5        7.79       16.94      7.96 o
   0   8   5       31.09       35.28      6.92 o
   1   8   5       22.45       24.12      3.54 o
   2   8   5        5.24        6.71      2.93 o
   3   8   5       36.21       35.67      4.03 o
   4   8   5       57.23       56.91      7.84 o
   5   8   5        3.82        0.78      6.17 o
   0   9   5       18.86       18.17      6.06 o
   1   9   5        4.68        0.82      2.89 o
   2   9   5        6.95        6.02      4.31 o
   3   9   5       31.42       35.68      5.96 o
   4   9   5       65.63       68.89      7.38 o
   5   9   5       16.85       19.45      7.97 o
   0  10   5       47.11       39.74     12.04 o
   1  10   5        8.57        9.11      4.91 o
   2  10   5        5.13        1.15      4.88 o
   3  10   5       48.78       76.41      7.50 o
   4  10   5       44.73       19.50     10.51 o
   0  11   5        0.24       -8.02      8.02 o
   1  11   5       34.76       39.30      7.31 o
   2  11   5        9.71        7.95      4.77 o
   3  11   5       11.53        2.07      7.69 o
   0  12   5        8.53       21.02     12.42 o
   1  12   5        1.00       -0.15      7.62 o
   0   0   6      103.53      110.52      7.08 o
   1   0   6      253.09      248.64      6.18 o
   2   0   6     1285.25     1315.19     20.26 o
   3   0   6       19.00       12.53      3.04 o
   4   0   6      122.58      132.36      5.36 o
   5   0   6      122.24      143.33     14.72 o
   6   0   6       49.86       44.33     11.85 o
   7   0   6       12.83       17.00     11.08 o
   0   1   6     1657.43     1614.96     24.29 o
   1   1   6     1223.55     1111.25     14.27 o
   2   1   6      149.46      151.65      3.74 o
   3   1   6      119.11      125.32      5.24 o
   4   1   6      295.87      271.17      7.66 o
   5   1   6       35.61       30.74      7.74 o
   6   1   6       14.88       19.07      5.86 o
   7   1   6        0.79        0.41      7.02 o
   0   2   6      841.77      776.40     13.15 o
   1   2   6      406.76      419.07      5.43 o
   2   2   6      143.52      162.69      3.27 o
   3   2   6      147.13      140.26      3.22 o
   4   2   6       56.61       65.87      4.47 o
   5   2   6      585.27      564.84     16.66 o
   6   2   6       74.18       74.06      9.34 o
   7   2   6        5.73        6.50      7.43 o
   0   3   6        0.16       -1.84      1.84 o
   1   3   6      373.76      354.91      4.89 o
   2   3   6       33.47       33.90      1.61 o
   3   3   6       18.68       22.21      2.29 o
   4   3   6      361.89      356.35      8.56 o
   5   3   6      199.36      203.83      7.24 o
   6   3   6       48.05       44.12      6.33 o
   7   3   6       13.13       16.24     11.65 o
   0   4   6        7.45        7.88      4.49 o
   1   4   6      401.96      408.88      6.97 o
   2   4   6       59.07       70.05      3.55 o
   3   4   6      260.68      253.13      5.62 o
   4   4   6      101.41       98.92      5.07 o
   5   4   6      125.08      103.75      7.86 o
   6   4   6       71.28       71.29      7.62 o
   7   4   6        7.31        5.35     11.84 o
   0   5   6      134.42      132.47     11.28 o
   1   5   6      302.44      304.12     17.31 o
   2   5   6       39.80       40.41      2.31 o
   3   5   6       52.19       52.87      3.73 o
   4   5   6      194.64      195.50      5.55 o
   5   5   6      105.36       79.47      7.44 o
   6   5   6       84.64      103.74     12.11 o
   0   6   6       42.23       40.70      8.22 o
   1   6   6       53.95       47.07      3.51 o
   2   6   6       81.45       79.32      3.65 o
   3   6   6      367.19      374.40      7.27 o
   4   6   6      149.66      135.67      6.22 o
   5   6   6       19.60       18.01      5.40 o
   6   6   6        4.90       -0.40      6.48 o
   0   7   6       12.83       21.02      8.02 o
   1   7   6      202.60      212.24      7.86 o
   2   7   6       23.13       28.04      2.72 o
   3   7   6        0.84        0.27      2.69 o
   4   7   6       20.83       27.68      5.74 o
   5   7   6        8.96       11.47      5.53 o
   6   7   6        1.63       -1.77      6.74 o
   0   8   6       36.03       57.70     11.27 o
   1   8   6        0.06       -1.80      3.20 o
   2   8   6       21.06       20.90      3.83 o
   3   8   6        3.58        0.94      2.89 o
   4   8   6       28.85       32.13      6.16 o
   5   8   6        9.76       11.04      5.54 o
   0   9   6       48.17       41.65     10.89 o
   1   9   6       58.63       58.63      7.74 o
   2   9   6        2.00        0.28      3.09 o
   3   9   6       15.99       14.18      3.69 o
   4   9   6       35.49       49.96      6.93 o
   5   9   6        0.26        2.56     11.37 o
   0  10   6        5.72        3.63      8.98 o
   1  10   6        2.01        1.49      7.26 o
   2  10   6       15.28       19.01      7.47 o
   3  10   6       61.19       65.59      7.99 o
   4  10   6       26.97       20.33      8.10 o
   0  11   6        8.98       16.24     11.85 o
   1  11   6       20.38       44.61      9.16 o
   2  11   6        4.92        7.24      5.49 o
   3  11   6       35.41       35.02      7.56 o
   0  12   6       11.47      -10.51     10.51 o
   1  12   6        0.38       -4.12      7.34 o
   1   0   7      830.18      762.43     17.77 o
   2   0   7      705.23      673.36     11.46 o
   3   0   7     1876.86     1961.99     35.09 o
   4   0   7       10.52       12.27      2.58 o
   5   0   7       45.46       47.38      9.94 o
   6   0   7        1.20       11.46      8.98 o
   7   0   7        3.00       -1.91      9.36 o
   0   1   7      128.45      130.51      4.31 o
   1   1   7      142.51      141.58      3.58 o
   2   1   7     1816.89     1843.61     23.26 o
   3   1   7      399.91      401.66      7.20 o
   4   1   7      138.60      146.04      5.04 o
   5   1   7       61.66       48.58      7.42 o
   6   1   7       27.53       24.74      5.55 o
   7   1   7        2.17       -4.82      4.82 o
   0   2   7       43.36       42.82      3.29 o
   1   2   7     2815.12     2825.56     27.75 o
   2   2   7      193.76      202.46      4.18 o
   3   2   7      688.12      687.33      9.22 o
   4   2   7      156.88      162.35      5.69 o
   5   2   7       55.17       56.59      4.71 o
   6   2   7       17.82       16.74      5.30 o
   7   2   7       15.19        2.72      7.14 o
   0   3   7        3.22        1.91      1.44 o
   1   3   7      159.24      152.91      3.10 o
   2   3   7      452.64      464.24      6.94 o
   3   3   7       96.94       94.13      4.31 o
   4   3   7       33.97       38.86      3.62 o
   5   3   7      144.96      159.87      6.93 o
   6   3   7       33.09       35.89      6.45 o
   7   3   7        7.55        5.92     10.13 o
   0   4   7      122.41      120.19      6.86 o
   1   4   7      571.36      560.00      9.05 o
   2   4   7      236.56      228.27      4.47 o
   3   4   7      166.11      163.92      5.87 o
   4   4   7       22.94       21.70      3.03 o
   5   4   7       12.14       10.04      3.25 o
   6   4   7       13.74        2.18      5.92 o
   0   5   7      175.60      153.32     12.62 o
   1   5   7       58.61       60.54      7.07 o
   2   5   7      192.72      196.36      4.78 o
   3   5   7      117.20      108.52      6.13 o
   4   5   7       61.18       61.76      5.19 o
   5   5   7       63.98       58.95      8.62 o
   6   5   7       10.44        8.41      6.74 o
   0   6   7        4.89        3.44      6.50 o
   1   6   7       18.54       16.00      2.86 o
   2   6   7      170.15      165.60      5.62 o
   3   6   7      385.36      380.21      8.23 o
   4   6   7       26.19       25.05      3.58 o
   5   6   7       14.86       16.30      5.62 o
   6   6   7        4.79        5.18      7.22 o
   0   7   7        0.18       -5.16      6.50 o
   1   7   7       11.17       11.14      2.92 o
   2   7   7      195.60      192.48      8.64 o
   3   7   7      144.40      149.63      7.35 o
   4   7   7        2.98        0.82      3.54 o
   5   7   7       81.72       78.06      8.22 o
   6   7   7        6.64        1.18      7.02 o
   0   8   7        1.08        0.19      6.69 o
   1   8   7      279.47      288.48      9.76 o
   2   8   7      193.78      186.62      8.89 o
   3   8   7       18.33       15.11      5.10 o
   4   8   7       49.36       44.93      5.51 o
   5   8   7        0.56       -2.15      5.18 o
   0   9   7       17.49       15.67     10.13 o
   1   9   7       64.83       62.60      9.05 o
   2   9   7       46.73       41.89      6.54 o
   3   9   7       13.01        9.24      4.07 o
   4   9   7       10.29        3.91      4.39 o
   5   9   7        4.96       -1.45      5.45 o
   0  10   7        2.05       -8.02      8.21 o
   1  10   7       65.69       64.32      9.79 o
   2  10   7       19.66        7.91      5.73 o
   3  10   7       19.64       13.94      5.94 o
   4  10   7        0.37        5.94      7.52 o
   0  11   7        0.24       -3.44      9.17 o
   1  11   7        4.06       -4.98      6.04 o
   2  11   7       23.17       15.64      6.48 o
   3  11   7        2.14        0.54      5.55 o
   0  12   7        0.01       -5.92      9.93 o
   1  12   7       10.30       12.25      8.64 o
   0   0   8     5282.82     5335.71    149.55 o
   1   0   8      838.19      761.08     18.23 o
   2   0   8     2382.03     2443.88     36.34 o
   3   0   8        1.08        3.29      1.99 o
   4   0   8        8.65        5.14      2.24 o
   5   0   8       60.87       34.97      9.55 o
   6   0   8      126.91      139.31     17.39 o
   7   0   8        1.66        9.36     10.13 o
   0   1   8       16.00       13.14      3.25 o
   1   1   8      155.14      144.42      3.77 o
   2   1   8      936.45     1003.23     15.04 o
   3   1   8       56.56       70.03      2.98 o
   4   1   8      153.41      147.52      5.48 o
   5   1   8        3.61        6.08      3.66 o
   6   1   8        7.24        4.75      4.76 o
   7   1   8        3.87        6.72      5.65 o
   0   2   8      746.36      771.66     15.91 o
   1   2   8        4.35       11.15      2.04 o
   2   2   8     1203.35     1256.26     15.53 o
   3   2   8      123.32      129.77      3.44 o
   4   2   8       19.04       20.16      3.30 o
   5   2   8      114.26      106.26      6.06 o
   6   2   8       44.66       41.00      8.13 o
   7   2   8       35.50       52.57     10.47 o
   0   3   8       65.27       73.05      5.54 o
   1   3   8       95.77      115.07      3.33 o
   2   3   8      375.99      408.39      6.48 o
   3   3   8      121.85      118.58      3.52 o
   4   3   8      130.19      126.64      5.75 o
   5   3   8       89.76       80.81      6.47 o
   6   3   8       12.97       16.65      5.45 o
   7   3   8        5.47        3.06     11.08 o
   0   4   8      286.07      274.19     10.57 o
   1   4   8       40.40       46.78      2.53 o
   2   4   8      350.36      337.17      5.87 o
   3   4   8      118.31      110.89      4.55 o
   4   4   8       11.65       10.77      2.72 o
   5   4   8       23.16       24.53      4.03 o
   6   4   8       82.47       77.10     12.99 o
   0   5   8       72.16       62.80      5.86 o
   1   5   8      310.34      328.44      9.43 o
   2   5   8       73.31       75.23      5.06 o
   3   5   8      297.75      291.11      6.71 o
   4   5   8        6.36        3.98      3.42 o
   5   5   8       26.09       27.00      7.36 o
   6   5   8       27.69       35.51      8.38 o
   0   6   8      158.61      119.08     12.42 o
   1   6   8       90.11       90.09      7.97 o
   2   6   8      491.98      499.59     13.92 o
   3   6   8       54.30       52.61      4.10 o
   4   6   8        5.92        9.55      3.09 o
   5   6   8        1.93        8.77      5.22 o
   6   6   8       21.99       14.71      7.86 o
   0   7   8       20.93       12.04      7.83 o
   1   7   8      169.57      179.99     11.54 o
   2   7   8       34.70       30.83      4.41 o
   3   7   8       91.65       81.51      5.91 o
   4   7   8       67.64       82.49      6.42 o
   5   7   8       18.16        6.68      8.74 o
   0   8   8      189.36      200.51     18.16 o
   1   8   8      106.75      118.35     16.63 o
   2   8   8       22.06       16.98      4.35 o
   3   8   8        7.55        3.27      3.75 o
   4   8   8       10.66        8.21      4.33 o
   5   8   8        2.28       -3.60      5.25 o
   0   9   8       41.98       36.30     11.08 o
   1   9   8       29.30       29.32      7.90 o
   2   9   8       26.97       22.30      7.36 o
   3   9   8       32.77       36.12      5.27 o
   4   9   8       20.98       29.96      5.50 o
   0  10   8      200.42      180.81     19.69 o
   1  10   8       30.37       49.53     17.86 o
   2  10   8       18.45       25.36      6.82 o
   3  10   8        5.84        3.50      5.56 o
   4  10   8        7.88       22.69      6.94 o
   0  11   8        7.61       30.95     13.18 o
   1  11   8        9.97        8.51      7.09 o
   2  11   8       17.41       21.09      7.04 o
   3  11   8       23.32       10.43      6.74 o
   0  12   8       19.68       19.87     13.37 o
   1  12   8       18.04       18.25      9.19 o
   1   0   9     3285.89     3273.54     67.35 o
   2   0   9      254.62      263.66      7.42 o
   3   0   9      273.31      286.81      7.79 o
   4   0   9      262.47      238.14     11.27 o
   5   0   9      350.02      300.48     13.90 o
   6   0   9       21.08       40.89     11.27 o
   7   0   9       17.21       25.79     12.61 o
   0   1   9     2806.06     2737.84     57.48 o
   1   1   9      820.84      836.12     11.89 o
   2   1   9     1392.23     1473.12     17.45 o
   3   1   9       79.57       80.84      3.14 o
   4   1   9       10.35       10.60      2.42 o
   5   1   9       60.79       58.80      5.87 o
   6   1   9       62.05       66.80      7.28 o
   7   1   9        0.19        2.82      6.04 o
   0   2   9      415.99      489.22     14.20 o
   1   2   9     1087.58     1138.56     15.56 o
   2   2   9      246.25      272.44      4.18 o
   3   2   9       78.36       77.49      2.78 o
   4   2   9       21.59       21.56      2.40 o
   5   2   9       41.22       44.73      4.94 o
   6   2   9        1.57        3.27      4.58 o
   7   2   9        0.32       -1.60      5.63 o
   0   3   9     1530.91     1487.60     34.26 o
   1   3   9      171.39      159.40      4.83 o
   2   3   9      433.99      426.86      6.82 o
   3   3   9       77.50       74.50      4.36 o
   4   3   9       45.93       49.74      3.66 o
   5   3   9        0.73        6.21      3.25 o
   6   3   9       12.49       15.75      5.97 o
   0   4   9        8.22        5.40      3.21 o
   1   4   9      114.69      109.90      3.65 o
   2   4   9       72.96       67.49      2.69 o
   3   4   9       50.85       54.45      2.85 o
   4   4   9       86.43       80.61      4.70 o
   5   4   9       44.59       49.95      4.70 o
   6   4   9       28.19       16.30      7.14 o
   0   5   9        4.96        1.51      3.35 o
   1   5   9       56.06       60.27      3.32 o
   2   5   9        9.62        9.40      2.54 o
   3   5   9      135.14      132.29      5.00 o
   4   5   9        2.44        3.30      3.20 o
   5   5   9        9.69       10.60      6.62 o
   6   5   9        8.66       14.56      7.50 o
   0   6   9      134.78      127.86     13.00 o
   1   6   9      167.92      169.54     10.46 o
   2   6   9      220.54      215.58     14.72 o
   3   6   9        6.71        7.61      3.39 o
   4   6   9      135.09      119.07      6.65 o
   5   6   9       58.06       67.12      9.45 o
   6   6   9        4.43       10.45      7.34 o
   0   7   9       11.17        9.36      7.26 o
   1   7   9       83.95       60.36      8.03 o
   2   7   9       18.86       15.37      6.20 o
   3   7   9       82.35       83.95      5.95 o
   4   7   9       11.94       10.57      3.87 o
   5   7   9        4.89        3.15      6.74 o
   0   8   9      274.57      240.70     19.31 o
   1   8   9       44.66       48.75     14.14 o
   2   8   9       13.05       13.80      6.54 o
   3   8   9        0.11       -4.27      4.27 o
   4   8   9        1.81        4.20      6.21 o
   5   8   9        8.12        1.49      7.29 o
   0   9   9        2.79        9.55      8.60 o
   1   9   9       62.98       65.42      9.12 o
   2   9   9        0.24        7.81      6.60 o
   3   9   9        0.79       -2.62      4.84 o
   4   9   9        3.22        1.26      5.34 o
   0  10   9        0.69       -1.91      8.41 o
   1  10   9       41.07       45.67      9.46 o
   2  10   9       20.68       19.67      8.03 o
   3  10   9        4.54        2.14      5.63 o
   4  10   9       18.69       16.39      8.59 o
   0  11   9        2.63       -4.39     10.51 o
   1  11   9        6.83        6.63      7.97 o
   2  11   9       11.94        8.25      6.60 o
   0  12   9       33.04       41.08     15.09 o
   0   0  10       45.96       39.56      5.92 o
   1   0  10     1680.82     1716.24     37.72 o
   2   0  10        2.87       -1.47      2.29 o
   3   0  10        7.10        6.15      2.02 o
   4   0  10      263.06      276.70     12.38 o
   5   0  10      146.50      157.69     10.33 o
   6   0  10       14.21        0.38      8.41 o
   7   0  10       14.73       33.62     12.80 o
   0   1  10     2273.29     2247.68     48.43 o
   1   1  10     1001.33     1023.57     14.26 o
   2   1  10       97.78       97.29      3.74 o
   3   1  10       20.88       18.32      2.06 o
   4   1  10       96.17       95.51      4.31 o
   5   1  10       12.60        5.69      3.37 o
   6   1  10       22.98       25.83      5.98 o
   7   1  10        1.18        7.20      5.95 o
   0   2  10      387.31      410.62     14.35 o
   1   2  10      460.36      479.92      9.16 o
   2   2  10      351.43      341.71      5.49 o
   3   2  10        3.00        3.43      1.56 o
   4   2  10        1.78        2.45      1.96 o
   5   2  10       32.20       30.53      5.87 o
   6   2  10       12.02       24.56      5.71 o
   7   2  10        3.29        2.67      5.75 o
   0   3  10      268.15      253.69     10.24 o
   1   3  10      374.41      370.73      6.76 o
   2   3  10      114.78      112.30      3.29 o
   3   3  10       44.98       42.74      2.59 o
   4   3  10       36.97       42.05      2.66 o
   5   3  10       64.09       58.29      5.18 o
   6   3  10        7.57       13.55      5.51 o
   0   4  10      394.88      411.63      9.82 o
   1   4  10      332.35      322.23      6.60 o
   2   4  10      145.49      158.51      4.05 o
   3   4  10       22.68       24.61      2.29 o
   4   4  10       11.03        9.52      2.84 o
   5   4  10       56.05       64.38      5.22 o
   6   4  10       24.78       24.24      6.38 o
   0   5  10      165.59      184.07      9.63 o
   1   5  10      304.55      314.27      7.90 o
   2   5  10       52.87       51.29      5.07 o
   3   5  10       54.45       53.86      4.24 o
   4   5  10       41.34       51.09      5.74 o
   5   5  10       28.15       29.14      7.49 o
   6   5  10        3.55       -0.22      6.69 o
   0   6  10      445.19      456.66     24.30 o
   1   6  10       60.07       61.45      7.43 o
   2   6  10      434.64      410.22     21.81 o
   3   6  10       65.90       64.02      5.21 o
   4   6  10       20.26       26.65      5.96 o
   5   6  10       36.73       42.43     18.15 o
   6   6  10        1.31       -3.15      7.14 o
   0   7  10        5.18       -6.11      6.11 o
   1   7  10      142.60      153.99     17.77 o
   2   7  10        0.85       -0.40      4.90 o
   3   7  10       60.07       53.68      5.34 o
   4   7  10        6.43        7.52      3.86 o
   5   7  10        7.32        3.39      6.95 o
   0   8  10       82.73       68.03     12.61 o
   1   8  10       39.76       29.60      7.63 o
   2   8  10       57.41       75.47     18.34 o
   3   8  10        4.46        6.51      7.03 o
   4   8  10        5.75        0.67      5.04 o
   5   8  10        2.42        8.69      7.75 o
   0   9  10      292.35      242.60     21.22 o
   1   9  10       76.72       66.81      9.51 o
   2   9  10       17.32        7.96      9.84 o
   3   9  10       20.54       20.21      6.88 o
   4   9  10        0.92       -6.42      6.69 o
   0  10  10        2.10       -8.21      8.21 o
   1  10  10        0.41       -4.81      6.89 o
   2  10  10       41.50       33.06      9.04 o
   3  10  10       27.41       20.71      7.41 o
   0  11  10        5.31        9.36     11.46 o
   1  11  10       15.41       10.40     10.41 o
   2  11  10        1.05        8.77      7.88 o
   1   0  11      412.42      424.36     10.56 o
   2   0  11       23.05       27.76      3.73 o
   3   0  11       95.86       97.79      8.90 o
   4   0  11      116.47      110.41      8.17 o
   5   0  11       44.64       65.09      7.55 o
   6   0  11        4.36       21.40     10.51 o
   7   0  11       60.76       77.38     16.24 o
   0   1  11      338.39      334.27      9.34 o
   1   1  11     1936.93     1966.01     27.56 o
   2   1  11      528.98      559.08      8.23 o
   3   1  11      278.97      272.96      7.91 o
   4   1  11        4.59        7.59      2.37 o
   5   1  11       13.07       10.89      3.60 o
   6   1  11       13.71       21.61      5.59 o
   7   1  11        6.49        5.71      5.97 o
   0   2  11     1012.89     1096.16     32.24 o
   1   2  11      899.06      947.93     15.24 o
   2   2  11        6.85        5.51      1.57 o
   3   2  11       44.56       45.66      2.89 o
   4   2  11       34.80       34.19      2.68 o
   5   2  11        4.42        1.63      3.22 o
   6   2  11        7.43        6.01      4.13 o
   0   3  11      227.11      260.15     14.92 o
   1   3  11       15.21       19.27      3.00 o
   2   3  11       18.49       14.02      1.76 o
   3   3  11      181.15      188.31      4.93 o
   4   3  11       88.44       88.82      4.67 o
   5   3  11       66.06       67.96      5.48 o
   6   3  11        4.67        2.66      4.93 o
   0   4  11       88.95       95.95      4.87 o
   1   4  11      137.90      145.44      3.90 o
   2   4  11      244.86      273.35      5.57 o
   3   4  11       31.94       28.74      3.20 o
   4   4  11       34.03       34.79      4.72 o
   5   4  11       16.88       21.67      5.13 o
   6   4  11        5.26       11.47      5.68 o
   0   5  11        8.94        9.65      4.10 o
   1   5  11      572.79      564.64     10.92 o
   2   5  11      183.40      174.36      5.79 o
   3   5  11       12.22       11.83      2.79 o
   4   5  11       30.83       36.79      3.86 o
   5   5  11        2.16       -2.58      6.01 o
   6   5  11        0.28        1.97      6.42 o
   0   6  11       71.43       68.86      7.02 o
   1   6  11      318.18      307.56     10.97 o
   2   6  11      330.16      295.36     14.39 o
   3   6  11       58.62       60.91      5.39 o
   4   6  11       36.29       32.44      7.09 o
   5   6  11        5.60       -2.87      9.27 o
   6   6  11       13.01       23.24      8.40 o
   0   7  11      141.17      143.15     15.10 o
   1   7  11      109.43      107.00     10.05 o
   2   7  11       46.90       33.53     15.19 o
   3   7  11        3.85        2.51      3.83 o
   4   7  11        0.09       -3.43      3.43 o
   5   7  11       15.36       29.08      8.98 o
   0   8  11        1.36        8.21      8.21 o
   1   8  11       25.13       29.52      7.84 o
   2   8  11        3.94       -2.12      9.27 o
   3   8  11        6.48        7.92      5.63 o
   4   8  11        1.70       -5.13      5.13 o
   5   8  11        4.36       -2.14      7.55 o
   0   9  11       72.82       62.67     13.95 o
   1   9  11       54.07       51.06      9.19 o
   2   9  11       30.29       44.85     31.24 o
   3   9  11        2.60        1.08      5.66 o
   4   9  11        3.83        4.45      5.95 o
   0  10  11       13.02       14.52     10.89 o
   1  10  11       43.69       48.60     11.56 o
   2  10  11       33.99       44.68      9.82 o
   3  10  11       17.74       14.54      6.88 o
   0  11  11        9.92        9.74     11.27 o
   1  11  11        0.25      -11.18     11.18 o
   2  11  11       39.12       46.04     10.66 o
   0   0  12        1.68        3.11      3.03 o
   1   0  12      241.69      272.44      8.23 o
   2   0  12       23.98       19.84      4.49 o
   3   0  12      130.59      148.97      6.38 o
   4   0  12       21.96       15.93      4.95 o
   5   0  12        5.99       10.03      5.32 o
   6   0  12       23.34       33.63     11.27 o
   0   1  12        1.92        0.37      2.46 o
   1   1  12      541.62      555.36      9.30 o
   2   1  12     1325.37     1285.00     16.21 o
   3   1  12      163.92      164.53      4.34 o
   4   1  12      276.38      254.10      8.77 o
   5   1  12        4.97        3.17      3.46 o
   6   1  12       18.21       16.32      5.38 o
   0   2  12       24.79       36.49      5.06 o
   1   2  12      567.69      582.42     10.91 o
   2   2  12        6.58        7.95      1.70 o
   3   2  12      207.55      201.11      5.18 o
   4   2  12       61.93       60.78      4.26 o
   5   2  12       62.06       56.52      4.69 o
   6   2  12        0.85        2.08      4.08 o
   0   3  12      214.69      212.59     14.44 o
   1   3  12      522.13      507.36     11.46 o
   2   3  12      418.91      439.85      8.92 o
   3   3  12      226.96      216.32      5.46 o
   4   3  12      707.55      711.78     11.49 o
   5   3  12       17.14       25.62      4.27 o
   6   3  12       20.47       29.57      6.31 o
   0   4  12       17.35       13.49      8.60 o
   1   4  12       41.01       41.66      2.46 o
   2   4  12      149.32      148.92      4.24 o
   3   4  12       83.74       85.05      3.66 o
   4   4  12        4.09        2.25      2.75 o
   5   4  12       59.31       60.46      5.52 o
   6   4  12       16.15       17.17      6.15 o
   0   5  12       13.20       21.14      4.90 o
   1   5  12       24.17       27.01      2.97 o
   2   5  12      248.09      245.27      5.85 o
   3   5  12       72.71       77.52      3.66 o
   4   5  12       43.40       49.80      4.40 o
   5   5  12        8.77       11.50      6.69 o
   6   5  12       36.02       42.68      9.19 o
   0   6  12       10.45       16.36      5.14 o
   1   6  12       41.42       43.06      3.50 o
   2   6  12      158.31      180.67      8.42 o
   3   6  12       70.53       65.11      5.72 o
   4   6  12       19.30       14.29      4.09 o
   5   6  12       18.81       23.33      9.65 o
   0   7  12       50.97       75.09     12.80 o
   1   7  12      226.57      214.15     13.04 o
   2   7  12      247.01      233.34     14.19 o
   3   7  12       85.32       90.46      8.69 o
   4   7  12       22.29       20.71      4.67 o
   5   7  12       27.48       23.52      9.17 o
   0   8  12      124.57      128.04     16.05 o
   1   8  12       12.11       12.75      6.54 o
   2   8  12        2.62       -2.08      6.12 o
   3   8  12       19.23       16.92      4.73 o
   4   8  12       32.58       30.62      8.05 o
   0   9  12       77.26       58.09     13.76 o
   1   9  12       34.95       39.35      8.85 o
   2   9  12       13.55        5.16      8.79 o
   3   9  12       15.85       20.75      6.65 o
   4   9  12        4.61        9.30      6.41 o
   0  10  12       62.62       52.54     14.52 o
   1  10  12       28.51       22.51     11.46 o
   2  10  12       31.42       26.12      9.24 o
   3  10  12       11.93        6.51      6.43 o
   0  11  12        0.05       -8.98      8.98 o
   1  11  12       19.67       23.31     16.91 o
   2  11  12       10.56       10.85     12.99 o
   1   0  13       34.38       36.60      3.57 o
   2   0  13       31.92       24.41      3.83 o
   3   0  13        2.34        4.81      4.22 o
   4   0  13      687.63      702.31     39.33 o
   5   0  13        2.64       -2.89      4.59 o
   6   0  13       29.80       42.60      7.67 o
   0   1  13      227.41      234.98      8.47 o
   1   1  13      255.31      269.45      6.07 o
   2   1  13       69.29       71.25      4.81 o
   3   1  13      464.35      446.05      7.80 o
   4   1  13      159.15      179.39     10.08 o
   5   1  13       64.20       65.85      5.03 o
   6   1  13        8.53        6.58      4.37 o
   0   2  13      225.93      208.30      9.57 o
   1   2  13      141.21      136.69      5.01 o
   2   2  13        3.94        6.49      1.74 o
   3   2  13      282.93      274.06      6.26 o
   4   2  13      477.35      482.66      9.06 o
   5   2  13        5.22        7.08      3.36 o
   6   2  13       18.53       30.78      5.52 o
   0   3  13       14.38       14.43      4.04 o
   1   3  13        7.66        9.35      2.35 o
   2   3  13       77.86       78.95      3.12 o
   3   3  13        5.49        8.01      2.47 o
   4   3  13       84.23       84.88      3.97 o
   5   3  13       79.35       86.97      6.74 o
   6   3  13        9.49       10.44      5.65 o
   0   4  13       15.46       17.97      4.73 o
   1   4  13       55.39       60.49      3.81 o
   2   4  13       15.60       17.11      2.11 o
   3   4  13      209.69      199.27      5.81 o
   4   4  13       94.16       98.84      5.03 o
   5   4  13       25.31       34.07      4.85 o
   6   4  13       14.62       23.72      6.79 o
   0   5  13      107.82      104.72     13.28 o
   1   5  13       21.99       25.70      2.91 o
   2   5  13      314.54      316.14      7.11 o
   3   5  13      160.52      162.53      5.35 o
   4   5  13       14.33       14.08      3.41 o
   5   5  13       17.23        6.77      5.40 o
   6   5  13       33.26       26.85      8.94 o
   0   6  13      104.18      107.99      8.77 o
   1   6  13       89.60       85.10      5.70 o
   2   6  13       27.35       43.49      4.51 o
   3   6  13       59.73       55.19      6.75 o
   4   6  13      104.34      112.46      7.07 o
   5   6  13       21.12       26.24      7.76 o
   0   7  13        9.09       13.76      9.17 o
   1   7  13       31.57       45.83      8.17 o
   2   7  13      188.56      213.76     13.89 o
   3   7  13       25.97       21.21      5.51 o
   4   7  13       41.39       32.80      6.07 o
   5   7  13       26.85       46.23      9.86 o
   0   8  13       20.09       14.90      9.17 o
   1   8  13       26.99       27.92      9.27 o
   2   8  13       27.25       30.47      8.15 o
   3   8  13       40.19       52.59      6.16 o
   4   8  13       32.12       22.86      6.82 o
   0   9  13        3.00       -5.54      9.17 o
   1   9  13        7.78       -1.08      7.01 o
   2   9  13       35.95       36.03      8.89 o
   3   9  13       15.01       13.46      7.92 o
   4   9  13       15.38       18.97      9.17 o
   0  10  13        1.66       -9.36      9.36 o
   1  10  13       16.77       12.94      8.84 o
   2  10  13       13.99       12.98      8.36 o
   3  10  13        6.28        6.86      6.75 o
   0  11  13        7.25       30.19     13.95 o
   1  11  13        8.22        8.63      8.64 o
   0   0  14      503.62      518.65     16.24 o
   1   0  14       39.95       51.67      4.19 o
   2   0  14       52.07       67.12      5.42 o
   3   0  14      142.14      133.40      6.06 o
   4   0  14       65.01       78.97      7.88 o
   5   0  14       35.46       39.89     16.43 o
   6   0  14        1.05        6.21     10.03 o
   0   1  14       78.10       80.67      5.59 o
   1   1  14      158.89      148.09      4.71 o
   2   1  14        7.59        7.34      1.99 o
   3   1  14      176.54      162.19      4.15 o
   4   1  14      196.35      191.15      5.49 o
   5   1  14       39.68       45.65      4.66 o
   6   1  14       43.56       50.20      6.09 o
   0   2  14       23.94       21.87      9.94 o
   1   2  14       28.80       33.01      4.08 o
   2   2  14       55.96       53.09      2.78 o
   3   2  14        8.29        6.41      2.12 o
   4   2  14      522.62      551.26     10.73 o
   5   2  14       22.20       18.06      3.90 o
   6   2  14        2.23        0.05      4.08 o
   0   3  14        3.38        1.26      3.53 o
   1   3  14      106.25      107.86      4.80 o
   2   3  14       89.05       92.48      4.02 o
   3   3  14      149.00      162.71      5.31 o
   4   3  14      156.27      158.70      5.57 o
   5   3  14       19.58       23.14      5.03 o
   6   3  14        2.29        3.58      5.65 o
   0   4  14        0.17        4.30      3.92 o
   1   4  14       24.62       22.84      2.71 o
   2   4  14       51.45       54.27      3.86 o
   3   4  14       95.49      110.03      4.60 o
   4   4  14      102.57      109.82      5.37 o
   5   4  14       20.70       22.00      4.66 o
   6   4  14        2.18        2.72      5.72 o
   0   5  14       87.91       91.89      4.33 o
   1   5  14        1.21        0.20      2.35 o
   2   5  14       51.45       45.67      3.09 o
   3   5  14       59.55       57.13      3.68 o
   4   5  14       19.99       16.63      3.67 o
   5   5  14        1.88       -0.80      3.85 o
   0   6  14      110.93      120.82      9.54 o
   1   6  14       28.51       24.75      4.21 o
   2   6  14      136.81      149.15      7.22 o
   3   6  14        9.19        9.51      3.63 o
   4   6  14       33.73       30.41      5.09 o
   5   6  14       15.41       25.03      7.43 o
   0   7  14       32.80       49.29     12.04 o
   1   7  14       52.80       64.91      8.84 o
   2   7  14        0.34        6.49      6.54 o
   3   7  14       44.85       47.68     12.00 o
   4   7  14       16.28       12.58      6.20 o
   5   7  14        6.36       11.63      6.40 o
   0   8  14       34.91       26.94     10.89 o
   1   8  14        4.40       -4.26      9.65 o
   2   8  14       20.37       26.72      8.05 o
   3   8  14       53.28       70.46      7.65 o
   4   8  14        3.88       12.30      5.99 o
   0   9  14        0.02        1.91      9.74 o
   1   9  14        6.51        6.35      7.62 o
   2   9  14       12.68       19.25      8.41 o
   3   9  14       34.23       37.53      6.32 o
   0  10  14        3.87       10.89     11.84 o
   1  10  14       10.16        0.87      8.15 o
   2  10  14       24.99       15.80     20.16 o
   0  11  14        2.77       -9.36      9.36 o
   1   0  15      740.23      665.28     15.75 o
   2   0  15      213.23      182.44      7.19 o
   3   0  15        9.83        8.18      3.06 o
   4   0  15       40.98       49.46      6.96 o
   5   0  15        9.76        6.20      5.14 o
   6   0  15        5.68        4.30      5.94 o
   0   1  15      132.60      121.01      6.28 o
   1   1  15       75.25       69.19      3.46 o
   2   1  15       46.65       48.94      3.22 o
   3   1  15       77.14       84.31      3.23 o
   4   1  15      132.70      131.46      4.71 o
   5   1  15       18.53       15.59      3.91 o
   6   1  15        6.63        6.52      4.20 o
   0   2  15      210.08      200.41      8.11 o
   1   2  15      125.49      120.42      5.04 o
   2   2  15       23.73       26.65      2.41 o
   3   2  15      135.23      143.20      5.32 o
   4   2  15        2.14        4.03      2.36 o
   5   2  15       82.38       69.50      6.91 o
   6   2  15        2.77        6.46      4.59 o
   0   3  15      605.87      623.71     19.68 o
   1   3  15        1.05        0.03      2.30 o
   2   3  15       10.60       14.94      2.46 o
   3   3  15      212.81      190.58      5.88 o
   4   3  15      107.40      100.65      5.66 o
   5   3  15       94.14      114.39      6.56 o
   6   3  15        1.29       -4.67      4.67 o
   0   4  15      156.99      173.00     13.57 o
   1   4  15      103.08      108.90      5.80 o
   2   4  15       32.24       28.65      2.57 o
   3   4  15       16.81       11.95      2.63 o
   4   4  15      133.91      120.21      5.93 o
   5   4  15       54.33       52.76      5.73 o
   6   4  15       16.59       16.74      7.92 o
   0   5  15       36.99       32.91      5.19 o
   1   5  15       18.23       18.34      4.74 o
   2   5  15       39.28       43.60      3.18 o
   3   5  15      106.41      105.14      4.68 o
   4   5  15        9.88       13.82      4.35 o
   5   5  15       25.00       22.27      7.23 o
   0   6  15       52.72       51.82      8.50 o
   1   6  15       49.28       47.97      5.01 o
   2   6  15       27.16       23.57      3.73 o
   3   6  15      168.28      192.87     10.19 o
   4   6  15        2.04       -3.66      3.66 o
   5   6  15        0.64        6.59      5.75 o
   0   7  15       71.74       86.97     14.71 o
   1   7  15        2.41       -0.20      3.46 o
   2   7  15        5.42       10.55      6.77 o
   3   7  15       67.54       79.78      7.80 o
   4   7  15       21.64       17.57      4.96 o
   5   7  15       20.65       35.63     10.87 o
   0   8  15       47.96       45.86     12.04 o
   1   8  15        1.49       -6.11      6.21 o
   2   8  15       18.56       12.44     13.95 o
   3   8  15       15.80       21.07      6.32 o
   4   8  15       32.63       31.23      7.22 o
   0   9  15       51.04       46.24     14.14 o
   1   9  15       12.06       19.13      8.24 o
   2   9  15       16.17        6.58      9.36 o
   3   9  15        7.74       -4.92      4.92 o
   0  10  15        7.05       16.43     13.18 o
   1  10  15        6.91       -7.47      7.47 o
   2  10  15       18.98        9.52      9.08 o
   0   0  16      248.34      232.57     10.74 o
   1   0  16      281.08      282.07      9.58 o
   2   0  16      728.90      747.14     17.37 o
   3   0  16       21.46       22.00      3.72 o
   4   0  16        6.19        1.61      4.72 o
   5   0  16        7.30        6.30      5.54 o
   6   0  16        4.07        5.16      6.35 o
   0   1  16      150.92      140.91      6.97 o
   1   1  16      208.89      211.55      5.55 o
   2   1  16      120.70      128.06      4.67 o
   3   1  16       89.78       85.69      3.38 o
   4   1  16       49.93       44.32      3.82 o
   5   1  16        4.33       -0.62      3.23 o
   6   1  16        4.93       13.24      4.48 o
   0   2  16        8.74        7.83      3.65 o
   1   2  16       12.43        7.48      2.56 o
   2   2  16      263.66      260.90      6.60 o
   3   2  16       45.48       40.62      3.44 o
   4   2  16      181.41      157.02      5.38 o
   5   2  16       16.05       22.33      4.70 o
   6   2  16        0.20        0.33      4.46 o
   0   3  16       63.59       48.79      6.15 o
   1   3  16      186.59      169.46      6.19 o
   2   3  16       89.27       78.25      4.36 o
   3   3  16      118.05      112.83      4.88 o
   4   3  16      160.10      170.53      5.70 o
   5   3  16        8.42        4.44      3.56 o
   6   3  16        2.28       -0.37      5.72 o
   0   4  16      150.52      145.85      9.58 o
   1   4  16       60.21       57.89      4.30 o
   2   4  16       44.26       46.79      3.49 o
   3   4  16      183.32      182.34      6.03 o
   4   4  16       77.41       76.90      4.89 o
   5   4  16       38.02       38.98      5.45 o
   0   5  16       41.84       33.16      6.43 o
   1   5  16       19.38       20.70      3.96 o
   2   5  16       20.54       15.90      3.03 o
   3   5  16      106.73      121.86      5.90 o
   4   5  16        4.41        3.56      3.52 o
   5   5  16       12.20        6.83      5.31 o
   0   6  16       10.39        6.29      8.69 o
   1   6  16       26.87       31.89      4.74 o
   2   6  16      110.84      112.73      6.12 o
   3   6  16        5.62        6.58      4.00 o
   4   6  16        0.18       -3.92      3.92 o
   5   6  16       25.26       20.84     10.22 o
   0   7  16       36.16       40.35     12.04 o
   1   7  16        6.11       13.41      4.25 o
   2   7  16       42.33       53.95      6.56 o
   3   7  16       40.82       39.88      6.51 o
   4   7  16       23.93       19.63      5.54 o
   0   8  16        8.62        6.69     10.32 o
   1   8  16       31.56       34.67      8.44 o
   2   8  16        8.65       21.65      8.10 o
   3   8  16       88.84       82.59      8.48 o
   4   8  16        2.26        0.99      6.11 o
   0   9  16       31.65       31.14     12.42 o
   1   9  16        4.90        3.00      7.97 o
   2   9  16        4.09       -2.45      7.51 o
   3   9  16        5.56        5.96      6.30 o
   0  10  16        0.81        9.17     12.61 o
   1  10  16        0.17        4.30      9.93 o
   2  10  16        4.38       10.45     10.22 o
   1   0  17      242.85      240.06      8.03 o
   2   0  17      356.15      373.15     11.45 o
   3   0  17      113.59      107.73      5.47 o
   4   0  17       44.81       40.50      6.81 o
   5   0  17        0.85        3.39      5.73 o
   6   0  17        0.70        4.29      5.35 o
   0   1  17        0.48        6.91      3.31 o
   1   1  17       96.72       89.11      3.92 o
   2   1  17      149.86      137.81      4.98 o
   3   1  17       89.01       82.18      3.53 o
   4   1  17       92.93       99.86      5.14 o
   5   1  17        3.04       -0.93      3.35 o
   6   1  17        5.56       11.62      4.48 o
   0   2  17      289.51      301.63     10.69 o
   1   2  17       32.47       34.68      3.51 o
   2   2  17       46.07       44.64      3.79 o
   3   2  17      148.44      145.93      5.29 o
   4   2  17        6.98       13.73      2.81 o
   5   2  17        2.70        4.88      3.67 o
   6   2  17        1.11        0.24      4.22 o
   0   3  17       67.66       69.03      7.15 o
   1   3  17      132.66      128.54      7.33 o
   2   3  17      151.19      154.50      4.87 o
   3   3  17      127.11      133.32      5.39 o
   4   3  17        7.55        2.91      2.63 o
   5   3  17        5.35       -1.01      3.69 o
   0   4  17       72.32       73.01      7.66 o
   1   4  17      331.80      318.58      9.07 o
   2   4  17       50.35       51.19      4.88 o
   3   4  17        2.49        0.61      2.50 o
   4   4  17       62.26       68.29      5.10 o
   5   4  17        0.45       -1.56      4.20 o
   0   5  17       32.05       23.38      7.07 o
   1   5  17        0.25        2.65      3.32 o
   2   5  17       96.38      102.59      5.70 o
   3   5  17        2.98        6.26      3.19 o
   4   5  17       19.41       23.10      5.94 o
   5   5  17        2.09       -2.40      4.95 o
   0   6  17        6.46       19.07      6.78 o
   1   6  17       73.77       75.59     11.03 o
   2   6  17        5.31        7.59      3.34 o
   3   6  17       75.67       92.82     12.52 o
   4   6  17       30.85       35.47      5.65 o
   5   6  17        9.80        4.70      8.09 o
   0   7  17       91.85       98.59      9.95 o
   1   7  17       62.74       65.20      6.14 o
   2   7  17       25.14       21.28      4.41 o
   3   7  17       18.55       19.65      5.82 o
   4   7  17       29.41       29.99      5.75 o
   0   8  17       33.75       19.11     11.85 o
   1   8  17       17.61       14.07      7.80 o
   2   8  17       24.20       23.35     10.79 o
   3   8  17       68.28       60.69      7.83 o
   0   9  17       17.85       17.00     13.18 o
   1   9  17       24.15       30.47      9.25 o
   2   9  17        3.07       -7.44      7.44 o
   3   9  17       11.82       14.13      9.05 o
   0  10  17       21.13       33.43     14.90 o
   1  10  17        8.89       10.24      8.96 o
   0   0  18      804.95      787.52     23.29 o
   1   0  18      503.10      499.26     12.35 o
   2   0  18      253.95      234.24      9.09 o
   3   0  18       64.82       61.94      4.69 o
   4   0  18       16.70       13.04      4.51 o
   5   0  18        2.36        2.69      4.35 o
   6   0  18       11.44       16.12      6.41 o
   0   1  18        0.89       -1.89      2.67 o
   1   1  18      863.63      807.96     12.67 o
   2   1  18      275.78      259.90      6.44 o
   3   1  18       47.57       45.38      4.40 o
   4   1  18       35.06       37.34      3.93 o
   5   1  18        8.06       10.32      4.04 o
   0   2  18      420.62      390.94     12.69 o
   1   2  18      194.54      198.05      6.71 o
   2   2  18       90.17       89.47      4.34 o
   3   2  18        9.17       13.51      2.84 o
   4   2  18       20.39       20.79      3.49 o
   5   2  18       24.20       14.43      4.31 o
   0   3  18       94.86       86.72      6.97 o
   1   3  18      122.93      120.71      5.76 o
   2   3  18       34.25       35.40      3.04 o
   3   3  18       47.67       46.39      3.94 o
   4   3  18       21.27       25.14      3.81 o
   5   3  18        2.10       -0.80      3.53 o
   0   4  18      140.33      148.78     10.34 o
   1   4  18      152.98      154.32      7.33 o
   2   4  18       30.79       31.83      3.40 o
   3   4  18       98.19      111.55      5.44 o
   4   4  18       12.12       14.04      5.03 o
   5   4  18        1.47        5.12      4.74 o
   0   5  18        7.24       -0.90      9.07 o
   1   5  18      189.92      194.44      8.68 o
   2   5  18      162.30      148.38     10.10 o
   3   5  18       18.34       16.65      3.81 o
   4   5  18       18.77       22.57      4.60 o
   5   5  18        1.54       -3.98      5.27 o
   0   6  18       12.63        9.23     11.27 o
   1   6  18      120.99      117.66      7.26 o
   2   6  18       17.63       14.06      3.91 o
   3   6  18       60.95       69.23      6.46 o
   4   6  18        1.23       -3.24      4.44 o
   0   7  18      303.22      321.42     16.87 o
   1   7  18       18.75       28.32      5.14 o
   2   7  18       57.45       58.08      5.34 o
   3   7  18       15.52       20.72      9.34 o
   4   7  18        8.16        0.00      4.90 o
   0   8  18       49.51       66.30     15.67 o
   1   8  18       33.56       50.59     10.13 o
   2   8  18        4.28       -0.35      7.24 o
   3   8  18       22.80       40.31      7.45 o
   0   9  18       21.71       -2.67     11.08 o
   1   9  18       30.83       19.39     11.27 o
   2   9  18        0.37       -3.49      8.31 o
   0  10  18       16.94       22.54     14.52 o
   1   0  19      853.63      836.45     17.65 o
   2   0  19      219.23      199.37      7.84 o
   3   0  19        2.78        2.00      3.04 o
   4   0  19        6.62        3.53      4.14 o
   5   0  19       19.93       18.89      6.67 o
   0   1  19       42.55       35.87      4.29 o
   1   1  19     1222.90     1172.53     16.87 o
   2   1  19       42.16       39.23      3.23 o
   3   1  19        9.24        4.82      2.43 o
   4   1  19        5.84        7.07      3.16 o
   5   1  19       26.27       31.60      4.86 o
   0   2  19      399.91      370.49     13.39 o
   1   2  19       33.14       41.00      3.30 o
   2   2  19       87.80       84.51      4.40 o
   3   2  19       10.72       15.34      3.03 o
   4   2  19       24.54       29.06      3.90 o
   5   2  19        6.91        1.64      3.90 o
   0   3  19       18.91       16.53      4.44 o
   1   3  19      296.93      304.18     10.25 o
   2   3  19       33.09       33.34      3.79 o
   3   3  19        4.26        2.06      2.70 o
   4   3  19       21.47       16.72      4.14 o
   5   3  19        9.24        1.44      4.38 o
   0   4  19      142.44      117.39     10.70 o
   1   4  19      321.32      322.03      9.61 o
   2   4  19      164.93      177.04      6.32 o
   3   4  19        1.04        0.57      2.71 o
   4   4  19        0.46        2.94      4.55 o
   5   4  19        7.65        4.80      6.20 o
   0   5  19      688.33      648.10     23.17 o
   1   5  19      267.14      279.86      9.28 o
   2   5  19       18.69       22.20      3.92 o
   3   5  19        1.77        4.95      3.49 o
   4   5  19        4.09        7.52      4.22 o
   0   6  19        1.99        7.66      5.90 o
   1   6  19      199.42      193.38      9.25 o
   2   6  19       28.24       23.46      4.55 o
   3   6  19       18.95       23.23      5.10 o
   4   6  19        4.29       -0.01      4.77 o
   0   7  19      320.88      347.54     17.91 o
   1   7  19       11.14        8.65      4.55 o
   2   7  19       46.26       57.25      5.68 o
   3   7  19       21.79       22.58      6.30 o
   4   7  19        6.06       13.63      5.77 o
   0   8  19       47.45       78.34     16.05 o
   1   8  19       21.59       22.39     12.04 o
   2   8  19        6.33        7.11      6.17 o
   3   8  19        7.79       22.10     10.79 o
   0   9  19        0.08       -9.17      9.17 o
   1   9  19       22.17       14.31      9.52 o
   2   9  19        1.60       -7.85      7.85 o
   0   0  20      702.54      662.97     21.59 o
   1   0  20      295.31      262.03      9.09 o
   2   0  20       65.50       51.78      7.23 o
   3   0  20        3.53       -1.47      2.85 o
   4   0  20       38.10       43.29      6.05 o
   5   0  20        2.45        2.29      5.05 o
   0   1  20      404.47      358.38     10.68 o
   1   1  20      100.19      102.69      5.38 o
   2   1  20       15.93        7.84      2.58 o
   3   1  20        3.96       -0.15      3.04 o
   4   1  20        1.62       -2.90      2.90 o
   5   1  20       18.92       21.45      5.09 o
   0   2  20       71.60       76.96      6.48 o
   1   2  20       61.22       50.63      3.63 o
   2   2  20       37.76       44.17      3.72 o
   3   2  20       22.53       19.07      3.40 o
   4   2  20        3.43       -0.22      3.04 o
   5   2  20       19.49       31.15      5.13 o
   0   3  20       57.48       50.86      5.84 o
   1   3  20      208.82      222.07      8.00 o
   2   3  20       41.21       43.24      3.45 o
   3   3  20        7.80       10.94      3.12 o
   4   3  20        1.29        0.34      3.57 o
   5   3  20        7.50        6.17      4.97 o
   0   4  20      172.43      152.28     11.14 o
   1   4  20       76.67       76.47      5.38 o
   2   4  20       13.13       12.12      3.06 o
   3   4  20       10.59        7.49      3.38 o
   4   4  20        2.08       -2.29      4.25 o
   5   4  20       12.62       13.16      5.40 o
   0   5  20        0.13       -0.53      5.30 o
   1   5  20       15.05       15.99      3.93 o
   2   5  20        4.08       -2.22      3.33 o
   3   5  20        1.11        1.44      3.36 o
   4   5  20        1.91       -3.57      3.57 o
   0   6  20        0.17       -5.37      5.37 o
   1   6  20       22.30       28.50      4.67 o
   2   6  20        2.34       -0.01      3.43 o
   3   6  20       15.67       10.03      7.42 o
   4   6  20        6.91        7.51      6.41 o
   0   7  20        1.31       -1.17      6.46 o
   1   7  20       70.84       72.29      6.94 o
   2   7  20       72.31       86.87      6.64 o
   3   7  20       16.96       25.72      6.83 o
   0   8  20       25.20       35.96      8.58 o
   1   8  20       20.58       30.13      6.82 o
   2   8  20        3.68       11.37      6.63 o
   0   9  20        0.91      -11.08     11.08 o
   1   9  20       33.03       34.89     12.13 o
   1   0  21        0.32        2.23      3.19 o
   2   0  21      140.67      142.40      7.17 o
   3   0  21        4.55        1.30      3.97 o
   4   0  21       56.21       57.69      5.83 o
   5   0  21        5.10       12.12      5.77 o
   0   1  21        0.08        1.43      3.12 o
   1   1  21       13.78       11.18      2.72 o
   2   1  21       29.02       19.07      3.45 o
   3   1  21       19.17       29.35      3.49 o
   4   1  21        9.28        7.80      3.18 o
   5   1  21        2.10        0.53      3.79 o
   0   2  21       14.00       17.95      4.75 o
   1   2  21       19.42       16.56      2.98 o
   2   2  21       19.88       12.02      3.88 o
   3   2  21        8.19        6.70      3.05 o
   4   2  21       12.49       13.80      3.69 o
   5   2  21        3.93        0.55      4.33 o
   0   3  21        0.01       -3.45      3.45 o
   1   3  21       98.02       98.69     10.98 o
   2   3  21       30.45       32.71      3.44 o
   3   3  21       15.37       11.38      3.62 o
   4   3  21       17.78       20.91      7.37 o
   5   3  21        6.59       11.82      5.50 o
   0   4  21        6.95        7.82      5.09 o
   1   4  21       19.25       20.55      4.05 o
   2   4  21       19.37       23.30      4.87 o
   3   4  21        2.28       -3.16      4.36 o
   4   4  21        9.26        6.34      4.96 o
   0   5  21        2.33        2.71      5.78 o
   1   5  21        7.37        0.77      3.57 o
   2   5  21       19.57       24.85      4.48 o
   3   5  21        3.74       -0.58      3.52 o
   4   5  21        4.40        7.29      5.24 o
   0   6  21       57.34       37.63      8.17 o
   1   6  21       35.07       33.54      4.98 o
   2   6  21       12.42       10.47      4.19 o
   3   6  21       15.17       16.91      5.27 o
   0   7  21       97.62      116.68     11.73 o
   1   7  21       34.61       34.69      6.02 o
   2   7  21       73.88       69.72      6.20 o
   3   7  21        2.47       -4.36      4.76 o
   0   8  21        0.30       14.31      7.59 o
   1   8  21       66.32       68.80      9.38 o
   2   8  21        2.53       -1.76      6.17 o
   0   0  22        0.67        4.64      4.50 o
   1   0  22       32.10       42.01      7.41 o
   2   0  22        1.58        3.37      3.48 o
   3   0  22        1.22        2.06      3.88 o
   4   0  22        3.05        1.01      4.17 o
   5   0  22        0.08        3.47      5.61 o
   0   1  22       10.84        5.31      3.76 o
   1   1  22       53.66       52.89      3.62 o
   2   1  22       56.27       55.00      4.59 o
   3   1  22       13.99       10.14      3.26 o
   4   1  22       19.24       20.88      3.66 o
   5   1  22        3.48       -3.65      3.65 o
   0   2  22       15.51       11.67      5.94 o
   1   2  22       38.93       40.92      3.73 o
   2   2  22      109.66      106.86      6.15 o
   3   2  22       15.37       15.22      3.50 o
   4   2  22       40.45       43.40      4.66 o
   0   3  22       87.78       81.13      7.45 o
   1   3  22       67.25       65.08      4.29 o
   2   3  22      161.33      157.04      8.57 o
   3   3  22       28.57       25.01      4.00 o
   4   3  22       33.90       42.78      6.36 o
   0   4  22       52.02       54.07      6.59 o
   1   4  22       16.99       17.24      4.06 o
   2   4  22       81.68       88.97      6.13 o
   3   4  22        3.07       -3.29      3.50 o
   4   4  22       21.25       29.65      6.05 o
   0   5  22       40.62       44.13     10.85 o
   1   5  22       43.31       36.92      4.95 o
   2   5  22       22.54       17.42      4.41 o
   3   5  22       29.61       32.44      5.76 o
   4   5  22       11.84       22.55      5.94 o
   0   6  22        4.73       -2.23      6.32 o
   1   6  22       20.01       17.52      5.16 o
   2   6  22        0.55       -2.75      3.90 o
   3   6  22       15.15       12.81      6.04 o
   0   7  22       52.67       58.42     10.27 o
   1   7  22       13.47       14.63      4.79 o
   2   7  22       34.78       39.23      7.48 o
   0   8  22        0.04       16.55      8.12 o
   1   8  22       20.89       26.85      6.38 o
   1   0  23        0.49        6.15      3.57 o
   2   0  23        6.43       -0.57      3.38 o
   3   0  23        0.59       -2.76      3.72 o
   4   0  23       95.36      101.37      9.85 o
   0   1  23        8.99        7.02      3.76 o
   1   1  23        8.58       10.22      2.75 o
   2   1  23       10.04        7.68      3.07 o
   3   1  23       13.79       10.35      6.13 o
   4   1  23       37.01       40.07      4.48 o
   0   2  23        1.36        1.78      3.38 o
   1   2  23        9.19        3.51      2.72 o
   2   2  23       27.74       29.91      4.28 o
   3   2  23       27.97       42.26      5.93 o
   4   2  23       11.33       13.10      4.16 o
   0   3  23        4.37        6.79      4.58 o
   1   3  23       51.70       55.68      4.23 o
   2   3  23        4.91        1.11      2.85 o
   3   3  23        7.42        5.00      3.61 o
   4   3  23       19.83       29.44      6.08 o
   0   4  23        3.17        0.83      5.25 o
   1   4  23       12.39       10.36      3.55 o
   2   4  23       27.02       29.52      4.52 o
   3   4  23        0.00       -3.47      3.47 o
   4   4  23       28.26       38.92      7.00 o
   0   5  23        2.81        0.67      5.56 o
   1   5  23        6.07        9.06      4.21 o
   2   5  23        0.02        0.80      3.79 o
   3   5  23       39.26       45.44      6.70 o
   0   6  23        2.18       -5.10      6.88 o
   1   6  23        3.14        0.84      5.89 o
   2   6  23       18.67       10.08      4.50 o
   3   6  23       22.03       18.89      5.54 o
   0   7  23        6.27        1.92      7.25 o
   1   7  23        5.59        9.48      4.85 o
   2   7  23        1.50        5.33      5.38 o
   0   0  24       22.35       17.57      6.21 o
   1   0  24        3.66        5.37      3.82 o
   2   0  24        6.54        0.57      4.05 o
   3   0  24       60.19       70.51     12.55 o
   4   0  24       65.16       61.42      7.00 o
   0   1  24       13.61       12.09      4.08 o
   1   1  24        6.68        4.28      3.53 o
   2   1  24       11.37        8.58      2.84 o
   3   1  24        4.82        1.37      3.17 o
   4   1  24       71.89       88.10      5.56 o
   0   2  24       12.66       14.02      4.38 o
   1   2  24        6.96        3.60      2.90 o
   2   2  24       12.84       13.67      3.70 o
   3   2  24       19.86       22.83      4.76 o
   4   2  24        1.95       -1.76      4.14 o
   0   3  24        7.22        5.00      4.95 o
   1   3  24       40.88       39.01      4.05 o
   2   3  24        0.83       -2.02      3.17 o
   3   3  24        0.05       -3.90      3.90 o
   4   3  24       10.34        7.94      5.10 o
   0   4  24       24.14       23.49      9.14 o
   1   4  24        8.82       13.36      3.88 o
   2   4  24       11.62        0.21      4.00 o
   3   4  24        3.69       -3.70      3.84 o
   0   5  24        3.86        1.98      5.04 o
   1   5  24        9.95        4.20      4.21 o
   2   5  24        0.72        4.33      4.23 o
   3   5  24        2.30        3.84      5.62 o
   0   6  24        6.32       11.08      6.11 o
   1   6  24       11.25        8.85      4.65 o
   2   6  24        3.87       -2.48      4.07 o
   0   7  24        0.68       -4.84      7.16 o
   1   7  24        0.59        0.08      4.57 o
   1   0  25       46.91       48.37      5.68 o
   2   0  25        0.39       -2.79      3.71 o
   3   0  25        0.18       -4.83      5.82 o
   4   0  25        3.23        6.88      4.89 o
   0   1  25       58.19       59.71      8.55 o
   1   1  25       27.97       27.27      3.51 o
   2   1  25       33.52       33.49      3.85 o
   3   1  25        4.99        7.21      3.48 o
   4   1  25       32.37       49.77      4.79 o
   0   2  25       46.65       45.34      5.60 o
   1   2  25       14.10       19.73      3.92 o
   2   2  25        0.95        1.26      3.23 o
   3   2  25        8.83        6.05      3.77 o
   0   3  25       88.33       84.49      8.56 o
   1   3  25        8.48        9.60      3.39 o
   2   3  25        4.97        3.91      3.38 o
   3   3  25        0.48       -3.61      3.91 o
   0   4  25        0.21       -1.43      4.92 o
   1   4  25       12.80        7.00      3.22 o
   2   4  25        3.41        0.72      3.60 o
   3   4  25        1.47       -4.23      4.23 o
   0   5  25        7.32       -0.31      7.55 o
   1   5  25        2.32       -2.46      3.79 o
   2   5  25       20.73       18.34      5.18 o
   0   6  25       16.03       16.87      6.25 o
   1   6  25        7.68       -0.66      4.48 o
   0   0  26        7.83       17.80      6.41 o
   1   0  26       10.68        9.33      4.32 o
   2   0  26        0.04       -0.61      3.87 o
   3   0  26        0.66       -5.93      5.93 o
   0   1  26       10.14       13.65      4.56 o
   1   1  26        4.33        4.01      2.97 o
   2   1  26       31.57       42.62      6.72 o
   3   1  26       35.87       44.09      4.67 o
   0   2  26        2.23        1.15      3.96 o
   1   2  26        4.40        3.24      3.00 o
   2   2  26       12.16        9.45      3.73 o
   3   2  26       24.94       15.40      4.83 o
   0   3  26        3.67        5.09      4.11 o
   1   3  26        5.85        6.75      3.70 o
   2   3  26       39.51       44.01      5.01 o
   3   3  26        1.74        6.60      4.37 o
   0   4  26        0.02       -4.10      4.86 o
   1   4  26        2.67        3.41      3.44 o
   2   4  26        5.76        0.47      4.28 o
   0   5  26       14.37       16.91      6.15 o
   1   5  26        4.09        7.15      4.09 o
   2   5  26        2.99        4.59      4.44 o
   0   6  26        8.71        8.48      6.72 o
   1   0  27       17.33       15.03      4.83 o
   2   0  27        0.23       -1.56      4.83 o
   3   0  27       28.59       36.83     10.98 o
   0   1  27        1.23       -3.66      4.17 o
   1   1  27       39.43       51.83      4.24 o
   2   1  27       13.46       18.77      4.31 o
   3   1  27       12.10       10.25      3.90 o
   0   2  27        5.97        7.30      4.29 o
   1   2  27       11.17       18.25      3.79 o
   2   2  27        0.05       -1.55      3.36 o
   0   3  27        9.98        6.88      4.66 o
   1   3  27        2.07        0.80      3.34 o
   2   3  27        2.04        7.47      4.02 o
   0   4  27        6.79        7.66      5.84 o
   1   4  27        3.82        7.54      4.10 o
   2   4  27        0.77       -3.91      3.91 o
   0   5  27       19.11       14.78      6.44 o
   0   0  28        0.34       -2.92      6.31 o
   1   0  28       89.74       94.59      7.64 o
   2   0  28        0.04       -4.49      4.49 o
   0   1  28      267.60      299.96     12.01 o
   1   1  28       35.46       40.17      4.24 o
   2   1  28        3.96        5.56      4.67 o
   0   2  28       19.21       25.64      6.44 o
   1   2  28       59.15       75.45      5.06 o
   2   2  28        5.60       11.13      4.20 o
   0   3  28        0.96       -4.44      4.44 o
   1   3  28       35.54       39.28      4.78 o
   0   4  28        0.33       -0.34      4.73 o
   1   0  29       29.99       27.04      5.96 o
   0   1  29        6.84       20.36      5.52 o
   1   1  29       18.05       21.32      4.00 o
   0   2  29       24.06       33.11      6.16 o
   1   2  29        8.06        9.42      4.35 o
 
